# Supplementary material for: The global translation profile in a ribosomal protein mutant resembles that of an eIF3 mutant
Source: BMC Biol. 2013 Dec 30;11:123. doi: 10.1186/1741-7007-11-123 (PMC3901033; doi:10.1186/1741-7007-11-123)
Supplement: Additional file 1 — Identification of differentially translated genes from rpl24b and eif3h and pab2 pab8 mutant seedlings using four different prestatistical filtering methods. See Methods for definition of the datasets 'All’, 'P/M’, 'Stable’, and 'Stable and P/M’. [file 1741-7007-11-123-S1.xlsx]

## Sheet: A. rpl24b
Additional Data File 1A. Gene list of changes in translation state (D[TL]) and total transcript levels (D[TC]) in the rpl24b mutant.
Tiruneh et al. The global translation profile in a ribosomal protein mutant resembles that of an eIF3 mutant. BMC Biology 2013, 11:123.
Validation (Δ[TL] or Δ[TC]); Columns C and D
Fold-change >2x (i.e. log2 >1.0)		Valid	Valid	Invalid
FDR < 0.05		Valid	Invalid	Invalid
Gene Sets (Columns E to H)		I = all Arabidopsis genes (n = 22746) represented on GeneChip® ATH1 Genome Array
		II = all genes (n = 13380 in TL; 13308 in TC) with raw signal values detected above background or no ‘A’ calls in at least 50% of arrays (n = 12 in TL; 6 in TC)
		III = all genes with stable translation state (TL) in twelve wild-type ‘replicate’ samples (n = 18029 genes); stable transcript levels (TC) in eleven wild-type 'replicate' samples (n = 16491 genes)
		IV = genes from set III that had a P/M call for each one of 24 (TL) or 22 (TC) replicate arrays from wild-type seedlings (n = 3386 in TL; 8059 in TC)
Validation of genes for FDR < 0.05 in each gene set		TRUE = both in DTL in DTC
		TRUETL = only in DTL
		TRUETC = only in DTC
Probe Set ID	Locus Identifier	Δ[TL] rpl24b/WT	Δ[TC] rpl24b/WT	Set I	Set II	Set III	Set IV	Annotation (TAIR10)
267349_at	AT2G40010	2.96171	-2.11434	TRUE		TRUETC		RPP0A (acidic ribosomal protein P0A)
248016_at	AT5G56380	2.73819	-3.03921	TRUE		TRUE	TRUETC	F-box/RNI-like/FBD-like domains-containing protein
245638_s_at	AT1G24822; AT1G25097; AT1G24996	2.36547	-2.92725	TRUE			TRUETC	unknown protein
259441_at	AT1G02300	2.27779	1.99296	TRUE	TRUE	TRUETL		Cysteine proteinases superfamily protein
262010_at	AT1G35612	2.25329	-4.11204	TRUE			TRUETC	pseudogene of Ulp1 protease family protein
253004_at	AT4G38330; AT4G38280; AT2G45250	2.09809	-1.59997	TRUE	TRUE	TRUETL	TRUETL	Integral membrane protein hemolysin-III homolog; unknown protein; Integral membrane protein hemolysin-III homolog
263007_at	AT1G54260	2.05838	-1.99046	TRUE		TRUETL	TRUETC	winged-helix DNA-binding transcription factor family protein
264166_at	AT1G65370	2.03984	-1.64662	TRUE	TRUE	TRUETC	TRUETC	TRAF-like family protein
258246_s_at	AT3G29120; AT5G39060; AT1G62766; AT1G08105	2.03624	-1.42575	TRUE		TRUE		hAT-like transposase family (hobo/Ac/Tam3), transposable element gene
248260_at	AT5G53240	1.9788	2.46421	TRUE		TRUETC		unknown protein
246393_at	AT1G58150	1.93298	-0.977308	TRUETL		TRUETL		unknown protein
258090_at	AT3G14600	1.88172	-0.169114	TRUETL	TRUETL			RPL18aC (ribosomal protein L18aC)
246888_at	AT5G26270	1.76228	-1.55723	TRUE	TRUE	TRUETL	TRUETL	unknown protein
248415_at	AT5G51620	1.69095	-2.3379	TRUE	TRUETL	TRUE	TRUE	unknown protein
246613_at	AT5G35360	1.67668	-0.462619	TRUETL	TRUETL			CAC2 (ACETYL CO-ENZYME A CARBOXYLASE BIOTIN CARBOXYLASE SUBUNIT)
252326_at	AT3G48680	1.64758	-0.063777	TRUETL	TRUETL	TRUETL	TRUETL	GAMMA CAL2 (GAMMA CARBONIC ANHYDRASE-LIKE 2)
254795_at	AT4G12990	1.64577	-0.825353	TRUETL				unknown protein
255403_at	AT4G03400	1.59207	1.1686	TRUE	TRUE			DFL2 (DWARF IN LIGHT 2), GH3-1
263777_at	AT2G46450	1.59142	-4.48333	TRUE	TRUE			CNGC12 (CYCLIC NUCLEOTIDE-GATED CHANNEL 12)
266791_at	AT2G02960	1.56303	-0.855086	TRUETL	TRUETL	TRUETL		RING/FYVE/PHD zinc finger superfamily protein
261001_at	AT1G26530	1.56097	1.15382	TRUE	TRUE	TRUE		PIN domain-like family protein
257322_at	ATMG01180	1.55273	-1.35466	TRUE				unknown protein, ORF111B
249815_at	AT5G23900	1.51063	0.307103	TRUETL	TRUETL	TRUETL	TRUETL	RPL13D (ribosomal protein L13D)
256030_at	AT1G34110	1.48088	-0.298424	TRUETL		TRUETL		Leucine-rich receptor-like protein kinase family protein
251886_at	AT3G54260	1.48032	-0.217755	TRUETL	TRUETL	TRUETL		TBL36 (TRICHOME BIREFRINGENCE-LIKE 36)
259990_s_at	AT1G68050; AT5G23410; AT5G42730	1.42201	-0.729205	TRUETL	TRUETL			FKF1 (FLAVIN-BINDING KELCH DOMAIN F BOX PROTEIN 1), ADO3; unknown protein; pseudogene similar to ACT domain-containing protein, similar to F-box family protein
260157_at	AT1G52930	1.41804	0.781079	TRUETL	TRUETL			Ribosomal RNA processing Brix domain protein
267078_at	AT2G40960	1.40927	1.08767	TRUE	TRUE			Single-stranded nucleic acid binding R3H protein
249144_at	AT5G43270	1.40844	-2.09766	TRUE	TRUETL	TRUETC		SPL2 (SQUAMOSA PROMOTER BINDING PROTEIN-LIKE 2)
257554_at	AT3G24890	1.38497	-0.787246	TRUETL		TRUETL		VAMP728 (VESICLE-ASSOCIATED MEMBRANE PROTEIN 728)
259409_at	AT1G13330	1.36226	0.666599	TRUETL		TRUETL		AHP2 (ARABIDOPSIS HOP2 HOMOLOG)
245448_at	AT4G16860	1.3538	-4.87973	TRUE			TRUETC	RPP4 (RECOGNITION OF PERONOSPORA PARASITICA 4)
264421_at	AT1G43170	1.27888	-0.191915	TRUETL	TRUETL	TRUETL	TRUETL	RPL3A (ribosomal protein L3A), RPL1, emb2207 (EMBRYO DEFECTIVE 2207)
256648_at	AT3G13580	1.24885	0.0618155	TRUETL	TRUETL	TRUETL	TRUETL	RPL7D (ribosomal protein L7D)
259942_at	AT1G71260	1.21294	0.502534	TRUETL	TRUETL	TRUETL		WHY2 (WHIRLY 2)
260497_at	AT2G41840	1.21137	0.313022	TRUETL	TRUETL			RPS2C (ribosomal protein S2C)
252850_at	AT4G39880	1.20815	-0.16406	TRUETL	TRUETL	TRUETL		ribosomal protein L23/L15e family protein
262340_at	AT1G64105; AT1G64100	1.16684	0.85694		TRUETL		TRUETL	NAC027 (NAC DOMAIN CONTAINING PROTEIN 27); pentatricopeptide (PPR) repeat-containing protein
260570_at	AT2G43710	1.16515	-0.5502	TRUETL	TRUETL			SSI2 (SUPPRESSOR OF SA INSENSITIVE 2), FAB2 (FATTY ACID BIOSYNTHESIS 2)
254832_at	AT4G12490	1.16374	1.56882	TRUETC	TRUETC			Bifunctional inhibitor/lipid-transfer protein/seed storage 2S albumin superfamily protein
249959_at	AT5G18800	1.14334	-0.00360267	TRUETL	TRUETL	TRUETL	TRUETL	Cox19-like CHCH family protein
256043_at	AT1G07210	1.14126	-0.113921	TRUETL	TRUETL	TRUETL		mitochondrial ribosomal protein S18
247580_at	AT5G61330	1.14016	-0.65456	TRUETL	TRUETL	TRUETL	TRUETL	rRNA processing protein-related
262028_at	AT1G35560	1.1341	-1.57613	TRUE		TRUETC	TRUETC	TCP family transcription factor
255484_at	AT4G02540	1.11651	-2.97435	TRUE	TRUE			Cysteine/Histidine-rich C1 domain family protein
246394_at	AT1G58160	1.11344	-0.575616	TRUETL		TRUETL		JAX1 (JACALIN-TYPE LECTIN REQUIRED FOR POTEXVIRUS RESISTANCE 1)
266311_at	AT2G27130	1.11338	-0.551068	TRUETL	TRUETL	TRUETL		Bifunctional inhibitor/lipid-transfer protein/seed storage 2S albumin superfamily protein
258552_at	AT3G07010	1.10462	0.269789	TRUETL	TRUETL			Pectin lyase-like superfamily protein
257599_at	AT3G24830	1.10275	0.340045	TRUETL	TRUETL	TRUETL	TRUETL	RPL13aB (ribosomal protein L13aB)
256828_at	AT3G22970; AT3G22968	1.09436	0.0323569		TRUETL		TRUETL	unknown protein; CPuORF59 (Conserved peptide upstream open reading frame 59)
245442_at	AT4G16710	1.08843	-1.47018	TRUETC	TRUE	TRUETC	TRUETC	glycosyltransferase family protein 28
257193_at	AT3G13160	1.08746	0.7505		TRUETL			Tetratricopeptide repeat (TPR)-like superfamily protein
258749_at	AT3G05760	1.08326	-0.0381626	TRUETL	TRUETL	TRUETL	TRUETL	C2H2 and C2HC zinc fingers superfamily protein
258790_at	AT3G04610	1.0831	-0.907285		TRUETL			FLK (FLOWERING LOCUS KH DOMAIN)
264702_at	AT1G70190	1.07414	0.274013	TRUETL	TRUETL	TRUETL		mitochondrial ribosomal protein L12
250440_at	AT5G10360	1.05719	0.345795	TRUETL	TRUETL	TRUETL	TRUETL	RPS6B (ribosomal protein S6B), emb3010 (EMBRYO DEFECTIVE 3010)
259823_at	AT1G66250	1.05194	-0.442342		TRUETL			O-Glycosyl hydrolases family 17 protein
248256_at	AT5G53360	1.04505	0.110863	TRUETL	TRUETL	TRUETL		TRAF-like superfamily protein
265274_at	AT2G28450	1.03174	0.33329		TRUETL			zinc finger (CCCH-type) family protein
249124_at	AT5G43740	1.02918	-2.29991	TRUE	TRUETC		TRUETL	Disease resistance protein (CC-NBS-LRR class) family
256852_at	AT3G18610	1.02748	2.54665	TRUE		TRUE		RANGAP1 (RAN GTPASE-ACTIVATING PROTEIN 1), NUC-L2 (NUCLEOLIN LIKE 2), PARLL1 (PARALLEL1-LIKE 1)
247317_at	AT5G64060	1.02714	1.05751	TRUETC		TRUETC		NAC103 (NAC DOMAIN CONTAINING PROTEIN 103)
257476_at	AT1G80960	1.02638	-1.34849	TRUETC				F-box and Leucine Rich Repeat domains containing protein
247189_at	AT5G65390	1.01947	-2.244	TRUETC				AGP7 (ARABINOGALACTAN PROTEIN 7)
266253_at	AT2G27840	1.01142	0.999627	TRUETL	TRUETL	TRUETL		HDA13 (HISTONE DEACETYLASE 13), HDT4
245253_at	AT4G15440	1.00844	0.171679	TRUETL	TRUETL	TRUETL		HPL1 (HYDROPEROXIDE LYASE 1), CYP74B2
267213_at	AT2G44120	1.00505	0.652304	TRUETL	TRUETL	TRUETL	TRUETL	RPL7C (ribosomal protein L7C)
256890_at	AT3G23830	1.00431	1.06581	TRUE	TRUE	TRUETL	TRUETL	GR-RBP4, (GLYCINE-RICH RNA-BINDING PROTEIN 4), GRP4
260130_s_at	AT1G66280; AT1G66270	1.00191	1.87742	TRUETC	TRUETC		TRUETC	BGLU22, BGLU21
260312_at	AT1G63880	0.988503	-4.02657	TRUETC				TIR-NBS-LRR class of disease resistance protein
259934_at	AT1G71340	0.973893	-1.58362	TRUETC	TRUETC			GDPD4 (GLYCEROPHOSPHODIESTER PHOSPHODIESTERASE 4)
260408_at	AT1G69880	0.962592	1.31748	TRUETC		TRUETC		TH8 (THIOREDOXIN H-TYPE 8)
262978_at	AT1G75780	0.942896	1.58941	TRUETC	TRUETC			TUB1 (TUBULIN BETA-1 CHAIN)
259209_at	AT3G09160	0.932337	-2.00837	TRUETC				RNA-binding (RRM/RBD/RNP motifs) family protein
247739_at	AT5G59240	0.930482	1.02434	TRUETC		TRUETC		RPS8B (ribosomal protein S8B)
252432_at	AT3G47680	0.919197	-1.15653	TRUETC		TRUETC	TRUETC	DNA binding protein
248309_at	AT5G52540	0.903543	2.71127	TRUETC	TRUETC			unknown protein
255181_at	AT4G08110	0.898602	-1.43263	TRUETC		TRUETC		CACTA-like transposase family (Ptta/En/Spm), transposable element gene
245778_at	AT1G73530	0.893571	-1.21386	TRUETC	TRUETC	TRUETC		RNA-binding (RRM/RBD/RNP motifs) family protein
248844_s_at	AT5G46900; AT5G46890	0.891797	1.41987	TRUETC				Bifunctional inhibitor/lipid-transfer protein/seed storage 2S albumin superfamily protein
266687_at	AT2G19670	0.875697	1.07164	TRUETC	TRUETC			PRMT1A (PROTEIN ARGININE METHYLTRANSFERASE 1A)
247742_at	AT5G58980	0.861797	-1.82905	TRUETC			TRUETC	Neutral/alkaline non-lysosomal ceramidase
252462_at	AT3G47250	0.857956	-6.14038	TRUETC		TRUETC		unknown protein
266142_at	AT2G39030	0.846692	1.83546	TRUETC			TRUETC	NATA1 (N-ACETYLTRANSFERASE ACTIVITY 1)
253608_at	AT4G30290	0.846172	2.16074	TRUETC	TRUETC			XTH19 (XYLOGLUCAN ENDOTRANSGLUCOSYLASE/HYDROLASE 19)
256461_s_at	AT4G18440; AT1G36280	0.834405	1.49862	TRUETC	TRUETC	TRUETC		L-Aspartase-like family protein
255524_at	AT4G02330	0.834065	2.43015	TRUETC	TRUETC		TRUETC	PMEPCRB (METHYLESTERASE PCR B)
252625_at	AT3G44750	0.83386	1.53469	TRUETC	TRUETC			HDA3 (HISTONE DEACETYLASE 3), HD2A (HISTONE DEACETYLASE 2A), HDT1
264616_at	AT2G17740	0.817508	1.33094	TRUETC		TRUETC		Cysteine/Histidine-rich C1 domain family protein
251552_at	AT3G58700	0.812655	1.05475	TRUETC	TRUETC	TRUETC		RPL11B (ribosomal protein L11B)
261826_at	AT1G11580	0.809867	1.31377	TRUETC	TRUETC			PMEPCRA (METHYLESTERASE PCR A)
250478_at	AT5G10250	0.807734	-1.45673	TRUETC				DOT3 (DEFECTIVELY ORGANIZED TRIBUTARIES)
254586_at	AT4G19510	0.805131	-1.46233	TRUETC		TRUETC		disease resistance protein (TIR-NBS-LRR class)
252698_at	AT3G43670	0.797762	1.89846	TRUETC	TRUETC		TRUETC	Copper amine oxidase family protein
253506_at	AT4G31980	0.796123	1.0874	TRUETC	TRUETC	TRUETC	TRUETC	unknown protein
257741_at	AT3G27340	0.78949	-1.02189	TRUETC	TRUETC		TRUETC	unknown protein
246075_at	AT5G20410	0.777571	-1.34128	TRUETC			TRUETC	MGD2 (MONOGALACTOSYLDIACYLGLYCEROL SYNTHASE 2)
257772_at	AT3G23080	0.764203	-1.50946	TRUETC	TRUETC			Polyketide cyclase/dehydrase and lipid transport superfamily protein
245218_s_at	AT1G59218; AT1G58848	0.758857	-4.24731	TRUETC			TRUETC	Disease resistance protein (CC-NBS-LRR class) family protein
254396_at	AT4G21680	0.748878	1.37287	TRUETC	TRUETC		TRUETC	NRT1.8 (NITRATE TRANSPORTER 1.8), NRT1/ PTR FAMILY 7.2 (NPF7.2)
260660_at	AT1G19485	0.745764	-1.2649	TRUETC	TRUETC			Transducin/WD40 repeat-like superfamily protein
267126_s_at	AT2G23590; AT2G23600	0.739687	-3.20028	TRUETC	TRUETC			MES8 (METHYL ESTERASE 8); ACL (ACETONE-CYANOHYDRIN LYASE), MES8 (METHYL ESTERASE 8), MES2
250532_at	AT5G08540	0.736397	-1.05005	TRUETC	TRUETC			unknown protein
253667_at	AT4G30170	0.732428	1.98859	TRUETC			TRUETC	Peroxidase family protein
258316_at	AT3G22660	0.728589	1.10187	TRUETC	TRUETC	TRUETC		rRNA processing protein-related
250517_at	AT5G08260	0.711786	1.81965	TRUETC	TRUETC			SCPL35 (SERINE CARBOXYPEPTIDASE-LIKE 35)
249656_at	AT5G37130	0.709673	1.05538	TRUETC	TRUETC			Protein prenylyltransferase superfamily protein
257154_at	AT3G27210	0.70304	1.34442	TRUETC	TRUETC	TRUETC	TRUETC	unknown protein
259468_at	AT1G19080; AT3G55490	0.690799	-1.26496	TRUETC	TRUETC	TRUETC		TTN10 (TITAN 10), PARTNER OF SLD5 3 (PSF3); GINS complex protein
254870_at	AT4G11900	0.688376	-1.81693	TRUETC				S-locus lectin protein kinase family protein
258228_at	AT3G27610	0.688042	-1.00384	TRUETC	TRUETC	TRUETC	TRUETC	Nucleotidylyl transferase superfamily protein
248515_at	AT5G50530; AT5G50640	0.680108	-1.15581	TRUETC	TRUETC	TRUETC		CBS / octicosapeptide/Phox/Bemp1 (PB1) domains-containing protein
254362_at	AT4G22160	0.676036	-1.34444	TRUETC		TRUETC		unknown protein
265297_at	AT2G14080	0.666431	-1.01456	TRUETC	TRUETC			Disease resistance protein (TIR-NBS-LRR class) family
263831_at	AT2G40300	0.661878	1.49564	TRUETC	TRUETC			FER4 (FERRITIN 4)
248968_at	AT5G45280	0.650118	1.49542	TRUETC	TRUETC			Pectinacetylesterase family protein
250155_at	AT5G15160	0.640781	1.17334	TRUETC	TRUETC	TRUETC		BNQ2 (BANQUO 2), BHLH134 (BASIC HELIX-LOOP-HELIX PROTEIN 134)
250063_at	AT5G17880	0.638348	-3.09423	TRUETC				CSA1 (CONSTITUTIVE SHADE-AVOIDANCE1)
265917_at	AT2G15080	0.636044	-2.50494	TRUETC			TRUETC	RLP19 (RECEPTOR LIKE PROTEIN 19)
254314_at	AT4G22470	0.633909	2.35058	TRUETC		TRUETC		protease inhibitor/seed storage/lipid transfer protein (LTP) family protein
256459_at	AT1G36180	0.629656	3.09184	TRUETC	TRUETC			ACC2 (ACETYL-COA CARBOXYLASE 2)
264958_at	AT1G76960	0.624661	-3.10422	TRUETC			TRUETC	unknown protein
252534_at	AT3G46130	0.623313	-1.03604	TRUETC	TRUETC		TRUETC	MYB48 (MYB DOMAIN PROTEIN 48), MYB48-3, MYB48-1, MYB48-2
258380_at	AT3G16650	0.620278	1.14713	TRUETC	TRUETC	TRUETC		PRL2 (PLEIOTROPIC REGULATORY LOCUS 2)
249979_s_at	AT5G18860; AT5G18890	0.613918	-1.14642	TRUETC	TRUETC			NSH3 (NUCLEOSIDE HYDROLASE 3); NSH4 (NUCLEOSIDE HYDROLASE 4)
254805_at	AT4G12480	0.60344	3.54013	TRUETC	TRUETC		TRUETC	EARLI1 (EARLY ARABIDOPSIS ALUMINUM INDUCED 1), pEARLI 1
254684_at	AT4G13850	0.601847	1.32475	TRUETC	TRUETC	TRUETC		GRP2 (GLYCINE-RICH RNA-BINDING PROTEIN 2), GR-RBP2
249567_at	AT5G38020	0.601035	2.07235	TRUETC	TRUETC		TRUETC	salicylic acid carboxyl methyltransferase (SAMT)-related protein
247327_at	AT5G64120	0.591414	1.79942	TRUETC	TRUETC			PRX71 (PEROXIDASE 71)
247615_at	AT5G60250	0.570812	2.41861	TRUETC		TRUETC		zinc finger (C3HC4-type RING finger) family protein
259629_at	AT1G56510	0.562899	-3.16258	TRUETC				WRR4 (WHITE RUST RESISTANCE 4), ADR2 (ACTIVATED DISEASE RESISTANCE 2)
254819_at	AT4G12500	0.561959	1.86053	TRUETC				Bifunctional inhibitor/lipid-transfer protein/seed storage 2S albumin superfamily protein
256830_at	AT3G22860	0.55361	2.48923	TRUETC		TRUETC		eIF3C2 (eukaryotic translation initiation factor 3C2)
253660_at	AT4G30140	0.552701	-1.60731	TRUETC	TRUETC	TRUETC		CDEF1 (CUTICLE DESTRUCTING FACTOR 1)
245450_at	AT4G16880	0.547271	-2.17485	TRUETC			TRUETC	Leucine-rich repeat (LRR) family protein
254803_at	AT4G13100	0.546492	-1.76331	TRUETC	TRUETC	TRUETC	TRUETC	RING/U-box superfamily protein
256994_s_at	AT3G25830; AT3G25820	0.54312	-2.24704	TRUETC	TRUETC		TRUETC	TPS-CIN (TERPENE SYNTHASE-LIKE SEQUENCE-1,8-CINEOLE)
257658_at	AT3G13230	0.542034	1.12008	TRUETC	TRUETC			RNA-binding KH domain-containing protein
260023_at	AT1G30040	0.533416	1.38087	TRUETC		TRUETC		GA2OX2 (GIBBERELLIN 2-OXIDASE 2)
253185_at	AT4G35240	0.528728	-1.03205	TRUETC	TRUETC	TRUETC		unknown protein
254430_at	AT4G20820	0.524341	1.70701	TRUETC	TRUETC	TRUETC	TRUETC	FAD-binding Berberine family protein
265974_at	AT2G11260 (OBSOLETE)	0.519726	-1.16236	TRUETC	TRUETC			unknown protein
266746_s_at	AT2G02930; AT4G02520	0.515702	2.22248	TRUETC	TRUETC			GSTF3 (GLUTATHIONE S-TRANSFERASE F3), GST16 (GLUTATHIONE S-TRANSFERASE 16); GSTF2 (GLUTATHIONE S-TRANSFERASE PHI 2), GST2, PM24, ATPM24.1
245845_at	AT1G26150	0.513909	-1.25501	TRUETC	TRUETC		TRUETC	PERK10 (PROLINE-RICH EXTENSIN-LIKE RECEPTOR KINASE 10)
254079_at	AT4G25730	0.511261	1.15357	TRUETC	TRUETC	TRUETC		FtsJ-like methyltransferase family protein
266061_at	AT2G18720	0.509426	1.15653	TRUETC		TRUETC		eIF2 GAMMA3 (eukaryotic translation initiation factor eIF2 gamma 3), elongation factor EF1A
262366_at	AT1G72890	0.499442	-1.28281	TRUETC	TRUETC			disease resistance protein (TIR-NBS-LRR class)
262705_at	AT1G16260	0.488089	-2.59505	TRUETC	TRUETC			Wall-associated kinase family protein
251740_at	AT3G56070	0.4848	1.17984	TRUETC	TRUETC		TRUETC	ROC2 (ROTAMASE CYCLOPHILIN 2)
255284_at	AT4G04610	0.483393	1.27092	TRUETC	TRUETC		TRUETC	APR1 (APS REDUCTASE 1), APR, PRH19 (PAPS REDUCTASE HOMOLOG 19)
253074_at	AT4G36140	0.480901	-2.06707	TRUETC				disease resistance protein (TIR-NBS-LRR class)
245354_at	AT4G17600	0.479843	-1.04688	TRUETC	TRUETC	TRUETC		Encodes Lil3:1 (light-harvesting-like) protein
254080_at	AT4G25630	0.47872	1.53192	TRUETC	TRUETC		TRUETC	FIB2 (FIBRILLARIN 2)
263150_at	AT1G54050	0.473196	-2.23928	TRUETC	TRUETC	TRUETC	TRUETC	HSP2-like chaperones superfamily protein
257206_at	AT3G16530	0.469634	1.74554	TRUETC	TRUETC			Legume lectin family protein
263098_at	AT2G16005	0.462574	2.21906	TRUETC	TRUETC	TRUETC		MD-2-related lipid recognition domain-containing protein
259149_at	AT3G10340	0.460432	-1.1961	TRUETC	TRUETC	TRUETC	TRUETC	PAL4 (PHENYLALANINE AMMONIA-LYASE 4)
251165_at	AT3G63330	0.458841	-1.97864	TRUETC			TRUETC	protein kinase family protein
249072_at	AT5G44060	0.453247	-1.36852	TRUETC	TRUETC	TRUETC		unknown protein
250090_at	AT5G17330	0.452995	1.04928	TRUETC	TRUETC			GAD (GLUTAMATE DECARBOXYLASE), GAD1 (GLUTAMATE DECARBOXYLASE 1)
256797_at	AT3G18600	0.450189	1.53472	TRUETC	TRUETC			P-loop containing nucleoside triphosphate hydrolases superfamily protein
256621_at	AT3G24450	0.448974	1.20897	TRUETC	TRUETC	TRUETC	TRUETC	Heavy metal transport/detoxification superfamily protein
258965_at	AT3G10530	0.439524	1.00344	TRUETC	TRUETC	TRUETC		Transducin/WD40 repeat-like superfamily protein
247016_at	AT5G66970	0.438446	1.18116	TRUETC		TRUETC		P-loop containing nucleoside triphosphate hydrolases superfamily protein
257952_at	AT3G21770	0.435832	1.85596	TRUETC	TRUETC			Peroxidase superfamily protein
256787_at	AT3G13790	0.435751	1.17205	TRUETC	TRUETC			CWINV1 (CELL WALL INVERTASE 1), BFRUCT1
256599_at	AT3G14760	0.4292	-1.23028	TRUETC	TRUETC			unknown protein
265926_at	AT2G18600	0.428069	1.03071	TRUETC	TRUETC	TRUETC		Ubiquitin-conjugating enzyme family protein
267388_at	AT2G44450	0.406357	1.7984	TRUETC	TRUETC	TRUETC		BGLU15 (BETA GLUCOSIDASE 15)
254016_at	AT4G26150	0.406241	-1.65068	TRUETC	TRUETC		TRUETC	CGA1 (CYTOKININ-RESPONSIVE GATA FACTOR 1)
266989_at	AT2G39330	0.405784	1.04699	TRUETC		TRUETC	TRUETC	JAL23 (JACALIN-RELATED LECTIN 23)
245993_at	AT5G20700	0.403439	2.68206	TRUETC	TRUETC			unknown protein
250755_at	AT5G05750	0.401448	-2.33257	TRUETC		TRUETC	TRUETC	DNAJ heat shock N-terminal domain-containing protein
265730_at	AT2G32220	0.398849	1.19804	TRUETC	TRUETC			RPL27A (ribosomal protein L27A)
246464_at	AT5G16980	0.392148	-1.97187	TRUETC				Zinc-binding dehydrogenase family protein
257272_at	AT3G28130	0.39069	-2.38527	TRUETC				nodulin MtN21 /EamA-like transporter family protein
254914_at	AT4G11290	0.388581	1.22365	TRUETC				Peroxidase superfamily protein
255479_at	AT4G02380	0.38617	1.70767	TRUETC	TRUETC			SAG21 (SENESCENCE-ASSOCIATED GENE 21)
263239_at	AT2G16570	0.383263	1.2787	TRUETC	TRUETC			ASE1 (GLN PHOSPHORIBOSYL PYROPHOSPHATE AMIDOTRANSFERASE 1), ASE
253051_at	AT4G37490	0.379077	1.19252	TRUETC	TRUETC		TRUETC	CYCB1;1 (CYCLIN B1;1)
263174_at	AT1G54040	0.365579	6.22708	TRUETC	TRUETC	TRUETC	TRUETC	ESP (EPITHIOSPECIFIER PROTEIN), ESR (EPITHIOSPECIFYING SENESCENCE REGULATOR), TASTY
249748_at	AT5G24620	0.365181	-1.03156	TRUETC	TRUETC			Pathogenesis-related thaumatin superfamily protein
256603_at	AT3G28270	0.364027	-1.94287	TRUETC	TRUETC			unknown protein
249216_at	AT5G42240	0.36198	-1.18938	TRUETC	TRUETC	TRUETC	TRUETC	SCPL42 (SERINE CARBOXYPEPTIDASE-LIKE 42)
255110_at	AT4G08770	0.36151	1.00557	TRUETC		TRUETC		PRX37 (PEROXIDASE 37)
248624_at	AT5G48790	0.359567	-1.10589	TRUETC	TRUETC			unknown protein
254553_at	AT4G19530	0.358404	-1.56575	TRUETC	TRUETC	TRUETC		TIR-NB-LRR resistance protein
245422_at	AT4G17470	0.356363	2.04958	TRUETC			TRUETC	palmitoyl protein thioesterase family protein
245266_at	AT4G17070	0.352259	1.18737	TRUETC	TRUETC		TRUETC	peptidyl-prolyl cis-trans isomerase
252026_at	AT3G53030	0.352143	-2.58947	TRUETC		TRUETC	TRUETC	SRPK4 (SER/ARG-RICH PROTEIN KINASE 4)
266884_at	AT2G44790	0.350487	1.34652	TRUETC	TRUETC		TRUETC	UCC2 (UCLACYANIN 2)
246559_at	AT5G15550	0.350334	1.03033	TRUETC	TRUETC			Transducin/WD40 repeat-like superfamily protein
248977_at	AT5G45020	0.349237	-1.24317	TRUETC	TRUETC			unknown protein
265053_at	AT1G52000	0.343275	1.26211	TRUETC	TRUETC			Mannose-binding lectin superfamily protein
246542_at	AT5G15020	0.340567	-1.26263	TRUETC	TRUETC		TRUETC	SNL2 (SIN3-LIKE 2)
256493_at	AT1G31600	0.339624	-1.54674	TRUETC	TRUETC	TRUETC	TRUETC	TRM9 (tRNA METHYLTRANSFERASE 9)
249427_at	AT5G39850	0.336026	1.36597	TRUETC	TRUETC	TRUETC		RPS9C (ribosomal protein S9C)
254831_at	AT4G12600	0.334507	1.29946	TRUETC	TRUETC	TRUETC	TRUETC	ribosomal protein L7Ae/L30e/S12e/Gadd45 family protein
244951_s_at	ATMG00180; AT2G07723	0.333844	-1.24356	TRUETC	TRUETC	TRUETC	TRUETC	CCB452 (CYTOCHROME C BIOGENESIS 452); pseudogene, similar to ORF454
248970_at	AT5G45380	0.328588	1.58671	TRUETC	TRUETC			DUR3 (DEGRADATION OF UREA 3)
256569_at	AT3G19550	0.325053	1.16699	TRUETC		TRUETC		unknown protein
257694_at	AT3G12860	0.323342	1.15736	TRUETC	TRUETC	TRUETC	TRUETC	NOP56-like pre RNA processing ribonucleoprotein
245009_at	ATCG00380	0.322798	2.55388	TRUETC	TRUETC			chloroplast ribosomal protein S4
252475_s_at	AT3G46640; AT5G59570	0.320603	1.00215	TRUETC			TRUETC	PCL1 (PHYTOCLOCK 1); BOA (BROTHER OF LUX ARRHYTHMO)
264751_at	AT1G23020	0.320367	-2.01019	TRUETC	TRUETC			FRO3 (FERRIC REDUCTION OXIDASE 3)
249774_at	AT5G24150	0.319677	-3.22572	TRUETC	TRUETC			SQE5 (SQUALENE MONOOXYGENASE 5), SQP1
259311_at	AT3G05060	0.313898	1.0161	TRUETC	TRUETC			SAR DNA-binding protein, putative
250868_at	AT5G03860	0.313838	1.27722	TRUETC	TRUETC	TRUETC		MLS (MALATE SYNTHASE)
259431_at	AT1G01620	0.313799	-1.04953	TRUETC	TRUETC	TRUETC	TRUETC	PIP1;3 (PLASMA MEMBRANE INTRINSIC PROTEIN 1;3), PIP1C (PLASMA MEMBRANE INTRINSIC PROTEIN 1C), TMP-8
253829_at	AT4G28040	0.312368	2.19128	TRUETC	TRUETC		TRUETC	nodulin MtN21 /EamA-like transporter family protein
259875_s_at	AT1G76690; AT1G76680	0.311864	1.13881	TRUETC	TRUETC			OPR2 (12-OXOPHYTODIENOATE REDUCTASE 2); OPR1 (12-OXOPHYTODIENOATE REDUCTASE 1)
248539_at	AT5G50130	0.311687	-1.9105	TRUETC	TRUETC			NAD(P)-binding Rossmann-fold superfamily protein
245052_at	AT2G26440	0.307387	1.24184	TRUETC	TRUETC			pectinesterase family protein
266368_at	AT2G41380	0.306058	1.26754	TRUETC	TRUETC	TRUETC	TRUETC	S-adenosyl-L-methionine-dependent methyltransferases superfamily protein
254817_at	AT4G12460	0.302721	-1.46027	TRUETC	TRUETC			ORP2B (OSBP(OXYSTEROL BINDING PROTEIN)-RELATED PROTEIN 2B)
263548_at	AT2G21660	0.302091	1.52313	TRUETC	TRUETC			GRP7 (GLYCINE RICH PROTEIN 7), GR-RBP7, CCR2 (COLD, CIRCADIAN RHYTHM, AND RNA BINDING 2)
264960_at	AT1G76930	0.298676	2.60913	TRUETC	TRUETC		TRUETC	EXT1 (EXTENSIN 1), EXT4 (EXTENSIN 4), ORG5 (OBP3-RESPONSIVE GENE 5)
265122_at	AT1G62540	0.29547	-1.37343	TRUETC				FMO GS-OX2 (FLAVIN-MONOOXYGENASE GLUCOSINOLATE S-OXYGENASE 2)
254549_at	AT4G19880	0.29306	1.31986	TRUETC	TRUETC			Glutathione S-transferase family protein
258155_at	AT3G18130	0.292596	1.0136	TRUETC	TRUETC			RACK1C (RECEPTOR FOR ACTIVATED C KINASE 1C)
257008_at	AT3G14210	0.289776	-2.77622	TRUETC	TRUETC			ESM1 (EPITHIOSPECIFIER MODIFIER 1)
248079_at	AT5G55790	0.287962	-1.37502	TRUETC	TRUETC	TRUETC	TRUETC	unknown protein
258890_at	AT3G05690	0.287602	1.22235	TRUETC				NF-YA2 (NUCLEAR FACTOR Y, SUBUNIT A2), HAP2B, (HEME ACTIVATOR PROTEIN (YEAST) HOMOLOG 2B), UNE8 (UNFERTILIZED EMBRYO SAC 8)
252993_at	AT4G38540	0.286358	1.09129	TRUETC	TRUETC			FAD/NAD(P)-binding oxidoreductase family protein
248301_at	AT5G53150	0.282406	-1.14946	TRUETC		TRUETC	TRUETC	DNAJ heat shock N-terminal domain-containing protein
249719_at	AT5G35735	0.281699	1.43165	TRUETC	TRUETC			Auxin-responsive family protein
260166_at	AT1G79840	0.27173	-1.60867	TRUETC			TRUETC	GL2 (GLABRA 2)
262756_at	AT1G16370	0.269457	2.16401	TRUETC			TRUETC	OCT6 (ORGANIC CATION/CARNITINE TRANSPORTER 6)
254585_at	AT4G19500	0.266366	-4.59854	TRUETC				disease resistance protein
248045_at	AT5G56030	0.26061	-1.64235	TRUETC	TRUETC			HSP90.2 (HEAT SHOCK PROTEIN 90.2), HSP81-2 (HEAT SHOCK PROTEIN 81-2), HSP81.2 (HEAT SHOCK PROTEIN 81.2), ERD8 (EARLY-RESPONSIVE TO DEHYDRATION 8)
257679_at	AT3G20470	0.260483	1.31095	TRUETC	TRUETC			GRP5 (GLYCINE-RICH PROTEIN 5)
254286_at	AT4G22950	0.259509	1.18949	TRUETC		TRUETC	TRUETC	AGL19 (AGAMOUS-LIKE 19), GL19
249843_at	AT5G23570	0.258752	1.23682	TRUETC	TRUETC		TRUETC	SGS3 (SUPPRESSOR OF GENE SILENCING 3)
256631_at	AT3G28320	0.254578	1.4048	TRUETC		TRUETC		unknown protein
259822_at	AT1G66230	0.254441	-1.00803	TRUETC			TRUETC	MYB20 (MYB DOMAIN PROTEIN 20)
245089_at	AT2G45290	0.247872	1.03517	TRUETC	TRUETC	TRUETC	TRUETC	transketolase
258322_at	AT3G22740	0.247856	1.57611	TRUETC	TRUETC	TRUETC		HMT3 (HOMOCYSTEINE S-METHYLTRANSFERASE 3)
266822_at	AT2G44860	0.245288	1.00821	TRUETC	TRUETC		TRUETC	RPL24C (ribosomal protein L24C)
262644_at	AT1G62710	0.244871	-1.48789	TRUETC	TRUETC			BETA-VPE (BETA VACUOLAR PROCESSING ENZYME), BETAVPE
253530_at	AT4G31530	0.244468	-1.47731	TRUETC	TRUETC	TRUETC		NAD(P)-binding Rossmann-fold superfamily protein
262750_at	AT1G28710	0.244407	-1.40844	TRUETC				Nucleotide-diphospho-sugar transferase family protein
258663_at	AT3G08670	0.242303	1.16185	TRUETC	TRUETC			unknown protein
255938_at	AT1G12620	0.241651	-1.20068	TRUETC		TRUETC		Pentatricopeptide repeat (PPR) superfamily protein
259685_at	AT1G63090	0.23781	-1.84061	TRUETC	TRUETC		TRUETC	PP2-A13 (PHLOEM PROTEIN 2-A13)
260249_s_at	AT1G74290; AT1G74280	0.235747	1.16567	TRUETC	TRUETC	TRUETC		alpha/beta-Hydrolases superfamily protein
263480_at	AT2G04032	0.234689	-1.188	TRUETC		TRUETC		ZIP7 (ZINC TRANSPORTER 7 PRECURSOR)
254385_s_at	AT4G21830; AT4G21840	0.230916	1.24665	TRUETC		TRUETC		MSRB7 (METHIONINE SULFOXIDE REDUCTASE B7); MSRB8 (METHIONINE SULFOXIDE REDUCTASE B8)
252863_at	AT4G39800	0.229762	-1.2654	TRUETC	TRUETC	TRUETC		IPS1 (INOSITOL 3-PHOSPHATE SYNTHASE 1), MIPS1 (D-MYO-INOSITOL 3-PHOSPHATE SYNTHASE 1),MI-1-P SYNTHASE (MYO-INOSITOL-1-PHOSPHATE SYNTHASE 1)
250580_at	AT5G07440	0.229737	1.27637	TRUETC	TRUETC			GDH2 (GLUTAMATE DEHYDROGENASE 2)
258259_s_at	AT3G26840; AT3G26820	0.228849	1.26613	TRUETC			TRUETC	PES2 (PHYTYL ESTER SYNTHASE 2); Esterase/lipase/thioesterase family protein
258791_at	AT3G04720	0.226841	2.73239	TRUETC	TRUETC			PR4 (PATHOGENESIS-RELATED 4), PR-4, HEL (HEVEIN-LIKE)
254726_at	AT4G13660	0.223015	1.71871	TRUETC	TRUETC			PRR2 (PINORESINOL REDUCTASE 2)
266613_at	AT2G14900	0.222819	1.12138	TRUETC			TRUETC	Gibberellin-regulated family protein
249639_at	AT5G36930	0.218122	-1.37688	TRUETC				Disease resistance protein (TIR-NBS-LRR class) family
267004_at	AT2G34260	0.21731	1.09937	TRUETC	TRUETC			transducin family protein / WD-40 repeat family protein
254724_at	AT4G13630	0.216842	-1.46937	TRUETC				unknown protein
262482_at	AT1G17020	0.216625	1.33182	TRUETC	TRUETC	TRUETC	TRUETC	SRG1 (SENESCENCE-RELATED GENE 1)
263824_at	AT2G40360	0.216554	1.09705	TRUETC	TRUETC		TRUETC	Transducin/WD40 repeat-like superfamily protein
258252_at	AT3G15720	0.21522	2.20988	TRUETC	TRUETC			Pectin lyase-like superfamily protein
259272_at	AT3G01290	0.208002	2.24554	TRUETC	TRUETC		TRUETC	HIR2 (HYPERSENSITIVE INDUCED REACTION 2)
260028_at	AT1G29980	0.2056	1.00213	TRUETC	TRUETC		TRUETC	unknown protein
247612_at	AT5G60730	0.203885	1.0828	TRUETC	TRUETC		TRUETC	Anion-transporting ATPase family protein
249069_at	AT5G44010	0.203845	1.15341	TRUETC		TRUETC		unknown protein
261790_at	AT1G16000	0.202926	1.0112	TRUETC	TRUETC	TRUETC		unknown protein
267411_at	AT2G34930	0.201913	1.269	TRUETC			TRUETC	disease resistance family protein / LRR family protein
261177_at	AT1G04770	0.198971	1.21044	TRUETC	TRUETC		TRUETC	Tetratricopeptide repeat (TPR)-like superfamily protein
245055_at	AT2G26470	0.196923	-1.33593	TRUETC			TRUETC	unknown protein
264513_at	AT1G09420	0.195984	2.43364	TRUETC	TRUETC			G6PD4 (GLUCOSE-6-PHOSPHATE DEHYDROGENASE 4)
254740_s_at	AT4G13890; AT4G13930	0.194267	-2.39794	TRUETC	TRUETC			EMBRYO SAC DEVELOPMENT ARREST 36 (EDA36), EDA37, SHM5 (SERINE HYDROXYMETHYLTRANSFERASE 5); SHM4 (SERINE HYDROXYMETHYLTRANSFERASE 4)
256145_at	AT1G48750	0.192609	1.43227	TRUETC	TRUETC		TRUETC	Bifunctional inhibitor/lipid-transfer protein/seed storage 2S albumin superfamily protein
251282_at	AT3G61630	0.191143	1.15503	TRUETC		TRUETC	TRUETC	CRF6 (CYTOKININ RESPONSE FACTOR 6)
253099_s_at	AT4G37530; AT4G37520	0.19095	1.67641	TRUETC	TRUETC			Peroxidase superfamily protein
253331_at	AT4G33490	0.18796	1.33176	TRUETC	TRUETC			Eukaryotic aspartyl protease family protein
252183_at	AT3G50740	0.186823	1.35442	TRUETC	TRUETC		TRUETC	UGT72E1 (UDP-GLUCOSYL TRANSFERASE 72E1)
245193_at	AT1G67810	0.181818	1.54134	TRUETC				SULFUR E2 (SUFE2)
266965_at	AT2G39510	0.179398	1.18408	TRUETC		TRUETC	TRUETC	nodulin MtN21 /EamA-like transporter family protein
267607_s_at	AT2G26740; AT2G26750	0.177257	-2.95179	TRUETC	TRUETC		TRUETC	SEH (SOLUBLE EPOXIDE HYDROLASE); alpha/beta-Hydrolases superfamily protein
249134_at	AT5G43150	0.176996	-1.0711	TRUETC	TRUETC			unknown protein
263515_at	AT2G21640	0.17281	1.06628	TRUETC		TRUETC	TRUETC	unknown protein
261139_at	AT1G19700	0.171831	-1.31274	TRUETC	TRUETC			BLH10 (BEL1-LIKE HOMEODOMAIN 10), BEL10
267053_s_at	AT2G38390; AT2G38380	0.170924	1.15375	TRUETC	TRUETC			Peroxidase superfamily protein
251984_at	AT3G53260	0.169705	-1.30127	TRUETC	TRUETC	TRUETC	TRUETC	PAL2 (PHENYLALANINE AMMONIA-LYASE 2)
252916_at	AT4G38950	0.164038	-1.15615	TRUETC	TRUETC			ATP binding microtubule motor family protein
245982_at	AT5G13170	0.161805	-1.16186	TRUETC	TRUETC			SAG29 (SENESCENCE-ASSOCIATED GENE 29), SWEET15
260126_at	AT1G36370	0.161274	1.10953	TRUETC	TRUETC			SHM7 (SERINE HYDROXYMETHYLTRANSFERASE 7)
247529_at	AT5G61520	0.156164	1.32867	TRUETC				Major facilitator superfamily protein
250670_at	AT5G06860	0.152955	1.37894	TRUETC	TRUETC		TRUETC	PGIP1 (POLYGALACTURONASE INHIBITING PROTEIN 1)
259544_at	AT1G20620	0.151859	1.51098	TRUETC	TRUETC			CAT3 (CATALASE 3)
251667_at	AT3G57150	0.139954	1.19915	TRUETC	TRUETC			NAP57 (HOMOLOGUE OF NAP57), CBF5
264589_at	AT2G17650	0.137406	-1.12298	TRUETC		TRUETC	TRUETC	AMP-dependent synthetase and ligase family protein
263482_at	AT2G03980	0.137324	-1.00183	TRUETC	TRUETC			GDSL-like Lipase/Acylhydrolase superfamily protein
264463_at	AT1G10150	0.13595	-1.28159	TRUETC	TRUETC	TRUETC		PP2-A10 (PHLOEM PROTEIN 2-A10)
250279_at	AT5G13200	0.135934	1.51826	TRUETC		TRUETC		GRAM domain family protein
264101_at	AT1G79000	0.135344	-1.07392	TRUETC	TRUETC	TRUETC	TRUETC	HAC1 (HISTONE ACETYLTRANSFERASE OF THE CBP FAMILY 1)
249242_at	AT5G42250	0.132921	-2.46337	TRUETC			TRUETC	Zinc-binding alcohol dehydrogenase family protein
262452_at	AT1G11210	0.132828	1.15603	TRUETC				unknown protein
256302_at	AT1G69526	0.122614	-1.2554	TRUETC	TRUETC			S-adenosyl-L-methionine-dependent methyltransferases superfamily protein
262259_s_at	AT1G53870; AT1G53890	0.121625	-1.12436	TRUETC	TRUETC			unknown protein
267209_at	AT2G30930	0.120075	1.29087	TRUETC	TRUETC			unknown protein
246415_at	AT5G17160	0.118153	1.30856	TRUETC	TRUETC			unknown protein
261016_at	AT1G26560	0.1162	-1.87636	TRUETC	TRUETC		TRUETC	BGLU4 (BETA GLUCOSIDASE 4)
263693_at	AT1G31200	0.115803	1.58139	TRUETC	TRUETC	TRUETC	TRUETC	PP2-A9 (PHLOEM PROTEIN 2-A9)
266587_at	AT2G14880	0.11521	-2.09566	TRUETC	TRUETC	TRUETC		SWIB/MDM2 domain superfamily protein
256062_at	AT1G07090	0.11422	1.20899	TRUETC	TRUETC			LSH6 (LIGHT SENSITIVE HYPOCOTYLS 6)
257176_s_at	AT3G23510; AT3G23530	0.111631	-1.29005	TRUETC	TRUETC			Cyclopropane-fatty-acyl-phospholipid synthase
254818_at	AT4G12470	0.110766	3.27536	TRUETC	TRUETC			AZI1 (AZELAIC ACID INDUCED 1)
260683_at	AT1G17560	0.109065	1.47831	TRUETC	TRUETC	TRUETC		mitochondrial ribosomal protein L14, HLL (HUELLENLOS)
245148_at	AT2G45220	0.105862	1.01015	TRUETC		TRUETC		pectinesterase family protein
263574_at	AT2G16990	0.102081	-1.09865	TRUETC	TRUETC	TRUETC		Major facilitator superfamily protein
245451_at	AT4G16890	0.0990873	-3.57156	TRUETC				SNC1 (SUPPRESSOR OF NPR1-1, CONSTITUTIVE 1)
265483_at	AT2G15790	0.0950188	1.83132	TRUETC		TRUETC	TRUETC	CYP40 (CYCLOPHILIN 40), SQN (SQUINT)
251346_at	AT3G60980	0.0946598	1.38847	TRUETC	TRUETC			Tetratricopeptide repeat (TPR)-like superfamily protein
247319_at	AT5G64050	0.0944268	1.67214	TRUETC	TRUETC			ERS (ETHYLENE RESPONSE SENSOR), GLUTAMATE TRNA SYNTHETASE, OVA3 (OVULE ABORTION 3)
263216_s_at	AT1G30720; AT1G30730	0.0936096	1.03201	TRUETC		TRUETC		FAD-binding Berberine family protein
267341_at	AT2G44200	0.0930457	-1.55145	TRUETC	TRUETC		TRUETC	CBF1-interacting co-repressor CIR, N-terminal
254343_at	AT4G21990	0.0914163	1.56905	TRUETC	TRUETC		TRUETC	APR3 (APS REDUCTASE 3), PRH26 (PAPS REDUCTASE HOMOLOG 26), PRH-26
263883_at	AT2G21830	0.0888158	-1.10552	TRUETC	TRUETC			Cysteine/Histidine-rich C1 domain family protein
255302_at	AT4G04830	0.0848225	1.55266	TRUETC	TRUETC			MSRB5 (METHIONINE SULFOXIDE REDUCTASE B5)
262908_at	AT1G59900	0.0841135	-1.51894	TRUETC	TRUETC	TRUETC	TRUETC	E1 ALPHA (PYRUVATE DEHYDROGENASE COMPLEX E1 ALPHA SUBUNIT)
248293_at	AT5G53050	0.0832615	-1.55248	TRUETC			TRUETC	alpha/beta-Hydrolases superfamily protein
260943_at	AT1G45145	0.0804577	1.8051	TRUETC	TRUETC	TRUETC		TH5 (THIOREDOXIN H-TYPE 5), TRX-H5, TRX5, LIV1 (LOCUS OF INSENSITIVITY TO VICTORIN 1)
264118_at	AT1G79150	0.0799453	1.08727	TRUETC	TRUETC			unknown protein
249128_at	AT5G43440	0.0788101	-1.18034	TRUETC	TRUETC		TRUETC	2-oxoglutarate-dependent dioxygenase, putative
246809_s_at	AT5G27140; AT5G27120	0.0785338	1.10422	TRUETC	TRUETC			NOP56-like pre RNA processing ribonucleoprotein; putative SAR DNA-binding protein
264041_at	AT2G03710	0.0783114	-3.15671	TRUETC				SEP4 (SEPALLATA4), AGL3 (AGAMOUS-LIKE 3)
254521_at	AT5G44820	0.0775515	1.30459	TRUETC		TRUETC	TRUETC	unknown protein
260592_at	AT1G55850	0.0746211	1.36504	TRUETC	TRUETC		TRUETC	ATCSLE1 (CELLULOSE SYNTHASE LIKE E1)
251955_at	AT3G53680	0.0734854	-1.00833	TRUETC		TRUETC	TRUETC	Acyl-CoA N-acyltransferase with RING/FYVE/PHD-type zinc finger domain
253005_at	AT4G38100	0.0728648	1.28436	TRUETC	TRUETC	TRUETC		unknown protein
262641_at	AT1G62730	0.0678833	1.0024	TRUETC	TRUETC	TRUETC	TRUETC	Terpenoid synthases superfamily protein
266511_at	AT2G47680	0.0664437	1.22252	TRUETC	TRUETC			zinc finger (CCCH type) helicase family protein
264169_at	AT1G02020	0.061638	-1.06387	TRUETC	TRUETC			nitroreductase family protein
256386_at	AT1G66540	0.0610393	-2.34729	TRUETC			TRUETC	Cytochrome P450 superfamily protein
247812_at	AT5G58390	0.0593626	1.66656	TRUETC	TRUETC			Peroxidase superfamily protein
250666_at	AT5G07100	0.0584146	1.13298	TRUETC		TRUETC		WRKY26 (WRKY DNA-BINDING PROTEIN 26)
265530_at	AT2G06050	0.0581249	-1.17432	TRUETC	TRUETC			OPR3 (OXOPHYTODIENOATE-REDUCTASE 3)
249265_at	AT5G41700	0.0572885	-3.349	TRUETC	TRUETC		TRUETC	UBC8 (UBIQUITIN CONJUGATING ENZYME 8)
265894_at	AT2G15050	0.0567239	-4.59451	TRUETC	TRUETC	TRUETC	TRUETC	LTP7 (LIPID TRANSFER PROTEIN 7), LTP
251130_at	AT5G01180	0.0565705	1.15834	TRUETC				PTR5 (PEPTIDE TRANSPORTER 5)
250815_s_at	AT5G05040; AT5G05060	0.0558039	-3.24641	TRUETC		TRUETC	TRUETC	Cystatin/monellin superfamily protein
260101_at	AT1G73260	0.0531669	1.69905	TRUETC	TRUETC	TRUETC		KTI1 (KUNITZ TRYPSIN INHIBITOR 1)
264978_at	AT1G27120	0.0517669	-1.424	TRUETC	TRUETC	TRUETC	TRUETC	Galactosyltransferase family protein
259784_at	AT1G29450	0.0508579	-1.2067	TRUETC				SAUR-like auxin-responsive family protein
257264_at	AT3G22060	0.0505081	-1.43522	TRUETC	TRUETC			unknown protein
260337_at	AT1G69310	0.0484871	1.12166	TRUETC	TRUETC	TRUETC	TRUETC	WRKY57 (WRKY DNA-BINDING PROTEIN 57)
246339_at	AT3G44890	0.0483576	-1.93191	TRUETC	TRUETC	TRUETC		chloroplast ribosomal protein L9
265233_s_at	AT2G07718; ATMG00590	0.0473448	-1.13505	TRUETC		TRUETC		cytochrome b/b6 protein; cytochrome b/b6 protein, ORF313
250685_at	AT5G06670	0.0455711	-1.08426	TRUETC				P-loop containing nucleoside triphosphate hydrolases superfamily protein
255904_at	AT1G17860	0.044732	2.05512	TRUETC	TRUETC	TRUETC		Kunitz family trypsin and protease inhibitor protein
266993_at	AT2G39210	0.0395548	1.05836	TRUETC	TRUETC		TRUETC	Major facilitator superfamily protein
264012_at	AT2G21080	0.0372958	-1.11837	TRUETC		TRUETC		unknown protein
262094_at	AT1G56110	0.0371792	1.17503	TRUETC	TRUETC			NOP56 (HOMOLOG OF NUCLEOLAR PROTEIN NOP56)
249784_at	AT5G24280	0.0371255	1.83166	TRUETC	TRUETC	TRUETC	TRUETC	GMI1 (GAMMA-IRRADIATION AND MITOMYCIN C INDUCED 1)
246497_at	AT5G16220	0.0351549	-1.65501	TRUETC	TRUETC			Octicosapeptide/Phox/Bem1p family protein
259529_at	AT1G12400	0.0257883	-1.72068	TRUETC		TRUETC		Nucleotide excision repair, TFIIH, subunit TTDA
265547_at	AT2G28305	0.0244045	-1.05316	TRUETC	TRUETC		TRUETC	LONELY GUY 1 (LOG1)
248523_s_at	AT5G50580; AT5G50680	0.0238501	-1.37038	TRUETC	TRUETC		TRUETC	SAE1B (SUMO-ACTIVATING ENZYME 1B), SAE1-2; SAE1B (SUMO-ACTIVATING ENZYME 1B)
252652_at	AT3G44720	0.0226162	-1.19855	TRUETC				ADT4 (AROGENATE DEHYDRATASE 4)
246505_at	AT5G16250	0.0196543	-1.05718	TRUETC	TRUETC	TRUETC		unknown protein
263947_at	AT2G35820	0.0192182	2.75101	TRUETC	TRUETC			unknown protein
258434_at	AT3G16770	0.0177873	1.39131	TRUETC	TRUETC		TRUETC	EBP (ETHYLENE-RESPONSIVE ELEMENT BINDING PROTEIN), RAP2.3 (RELATED TO AP2 3), ERF72 (ETHYLENE RESPONSE FACTOR 72)
254387_at	AT4G21850	0.0133	1.26863	TRUETC	TRUETC			MSRB9 (METHIONINE SULFOXIDE REDUCTASE B9)
248676_at	AT5G48850	0.0119575	1.28702	TRUETC	TRUETC			SDI1 (SULPHUR DEFICIENCY-INDUCED 1)
256299_at	AT1G69530	0.0113518	-1.31034	TRUETC	TRUETC	TRUETC	TRUETC	EXPA1 (EXPANSIN A1), EXP1 (EXPANSIN 1), EXP ALPHA 1.2
250561_at	AT5G08030	0.0103492	1.07569	TRUETC	TRUETC	TRUETC	TRUETC	GDPD6 (GLYCEROPHOSPHODIESTER PHOSPHODIESTERASE 6)
248261_at	AT5G53280	0.00818527	-1.0761	TRUETC	TRUETC	TRUETC		PDV1 (PLASTID DIVISION1)
261196_at	AT1G12860	0.00808207	-1.00017	TRUETC	TRUETC			ICE2 (INDUCER OF CBF EXPRESSION 2), SCREAM 2 (SCRM2)
261684_at	AT1G47400	0.00736174	-1.05599	TRUETC	TRUETC			unknown protein
262637_at	AT1G06640	0.00666872	-1.11693	TRUETC	TRUETC	TRUETC		2-oxoglutarate-dependent dioxygenase, putative
252269_at	AT3G49580	0.00494803	1.79919	TRUETC	TRUETC			LSU1 (RESPONSE TO LOW SULFUR 1)
262324_at	AT1G64170	0.0048963	1.31657	TRUETC		TRUETC	TRUETC	CHX16 (CATION/H+ EXCHANGER 16)
257506_at	AT1G29440	0.00373562	-1.19859	TRUETC	TRUETC	TRUETC	TRUETC	SAUR-like auxin-responsive family protein
258983_at	AT3G08860	0.00165111	1.91701	TRUETC	TRUETC			PYD4 (PYRIMIDINE 4)
246633_at	AT1G29720	0.00141326	-1.40931	TRUETC	TRUETC			Leucine-rich repeat transmembrane protein kinase
252149_at	AT3G51290	0.00113423	-1.21515	TRUETC	TRUETC		TRUETC	unknown protein
245197_at	AT1G67800	0.00113146	1.22567	TRUETC	TRUETC	TRUETC		Copine (Calcium-dependent phospholipid-binding protein) family
265147_at	AT1G51380	-0.00053097	1.04751	TRUETC	TRUETC	TRUETC		eIF4A (eukaryotic translation initiation factor 4A)-related
254573_at	AT4G19420	-0.0010248	1.07193	TRUETC	TRUETC		TRUETC	Pectinacetylesterase family protein
252646_at	AT3G44610	-0.00150624	-1.73786	TRUETC	TRUETC		TRUETC	protein kinase superfamily protein
265302_at	AT2G13970	-0.00243426	-1.47736	TRUETC				Mutator-like transposase family, transposable element gene
264987_at	AT1G27030	-0.0032674	1.31125	TRUETC	TRUETC		TRUETC	unknown protein
265042_at	AT1G04040	-0.00495152	1.16109	TRUETC	TRUETC	TRUETC	TRUETC	HAD superfamily, subfamily IIIB acid phosphatase
249813_at	AT5G23940	-0.00571894	-1.55967	TRUETC	TRUETC			PEL3 (PERMEABLE LEAVES3), emb3009 (EMBRYO DEFECTIVE 3009), DCR (DEFECTIVE IN CUTICULAR RIDGES)
255982_at	AT1G34000	-0.00743066	-1.09053	TRUETC	TRUETC	TRUETC	TRUETC	OHP2 (ONE-HELIX PROTEIN 2)
247100_at	AT5G66520	-0.00787125	-1.04377	TRUETC	TRUETC			Tetratricopeptide repeat (TPR)-like superfamily protein
262907_at	AT1G59720	-0.00819747	-1.24692	TRUETC		TRUETC		CRR28 (CHLORORESPIRATORY REDUCTION28)
263151_at	AT1G54120	-0.0116084	1.26546	TRUETC	TRUETC	TRUETC	TRUETC	unknown protein
265471_at	AT2G37130	-0.016415	1.86563	TRUETC	TRUETC		TRUETC	Peroxidase superfamily protein
250793_at	AT5G05600	-0.0164417	1.29797	TRUETC	TRUETC			2-oxoglutarate (2OG) and Fe(II)-dependent oxygenase superfamily protein
256597_at	AT3G28500	-0.0165355	3.68137	TRUETC		TRUETC		RPP2C (acidic ribosomal protein P2C)
258809_at	AT3G04070	-0.0188402	1.82286	TRUETC	TRUETC		TRUETC	NAC047 (NAC DOMAIN CONTAINING PROTEIN 47)
249867_at	AT5G23020	-0.0214995	2.32613	TRUETC	TRUETC			IMS2 (2-ISOPROPYLMALATE SYNTHASE 2), MAM3 (METHYLTHIOALKYMALATE SYNTHASE 3), METHYLTHIOALKYMALATE SYNTHASE-LIKE (MAM-L)
251248_at	AT3G62150	-0.0223317	1.04517	TRUETC				ABCB21 (ATP-BINDING CASSETTE B21), PGP21 (P-GLYCOPROTEIN 21)
260938_at	AT1G45170	-0.0262808	-1.00809	TRUETC	TRUETC		TRUETC	unknown protein
250167_at	AT5G15310	-0.028605	-1.20702	TRUETC	TRUETC			MYB16 (MYB DOMAIN PROTEIN 16), MIXTA
256188_at	AT1G30160	-0.0293876	1.05175	TRUETC		TRUETC	TRUETC	unknown protein
254759_at	AT4G13180	-0.0299123	1.0505	TRUETC	TRUETC		TRUETC	NAD(P)-binding Rossmann-fold superfamily protein
260957_at	AT1G06080	-0.0353926	-1.82193	TRUETC	TRUETC	TRUETC		ADS1 (DELTA 9 DESATURASE 1)
258063_at	AT3G14620	-0.0372529	1.10786	TRUETC	TRUETC			CYP72A8 (CYTOCHROME P450, FAMILY 72, SUBFAMILY A, POLYPEPTIDE 8)
252076_at	AT3G51660	-0.0406465	1.04415	TRUETC	TRUETC			Tautomerase/MIF superfamily protein
262542_at	AT1G34180	-0.0429289	2.03597	TRUETC		TRUETC	TRUETC	NAC016 (NAC DOMAIN CONTAINING PROTEIN 16)
249524_at	AT5G38520	-0.046659	-1.02712	TRUETC	TRUETC			alpha/beta-Hydrolases superfamily protein
256376_s_at	AT1G66690; AT1G66700	-0.047408	2.55946	TRUETC		TRUETC	TRUETC	S-adenosyl-L-methionine-dependent methyltransferases superfamily protein; PXMT1
247954_at	AT5G56870	-0.0496796	2.97867	TRUETC	TRUETC		TRUETC	BGAL4 (BETA-GALACTOSIDASE 4)
256489_at	AT1G31550	-0.0514359	1.37614	TRUETC	TRUETC	TRUETC		GDSL-like Lipase/Acylhydrolase superfamily protein
246682_at	AT5G33290	-0.0516055	1.02318	TRUETC	TRUETC			XGD1 (XYLOGALACTURONAN DEFICIENT 1)
251722_at	AT3G56200	-0.0541571	1.10672	TRUETC	TRUETC			Transmembrane amino acid transporter family protein
266358_at	AT2G32280	-0.0568722	1.49713	TRUETC				unknown protein
258357_at	AT3G14350	-0.0594555	-1.24448	TRUETC	TRUETC	TRUETC		SRF7 (STRUBBELIG-RECEPTOR FAMILY 7)
256497_at	AT1G31580	-0.0626865	-5.91868	TRUETC				CXC750, cell wall protein ECS1
258895_at	AT3G05600	-0.0632861	-1.16274	TRUETC	TRUETC		TRUETC	alpha/beta-Hydrolases superfamily protein
254234_at	AT4G23680	-0.0658334	1.34216	TRUETC	TRUETC		TRUETC	Polyketide cyclase/dehydrase and lipid transport superfamily protein
263016_at	AT1G23410	-0.0729395	1.53376	TRUETC	TRUETC		TRUETC	RPS27aA (ribosomal protein S27A), Ubiquitin family protein
252043_at	AT3G52390	-0.0742557	1.38418	TRUETC	TRUETC	TRUETC		TatD related DNase
251316_s_at	AT3G61480; AT5G28350	-0.0748453	-1.12291	TRUETC	TRUETC			Quinoprotein amine dehydrogenase, beta chain-like/RIC1-like guanyl-nucleotide exchange factor
248932_at	AT5G46050	-0.0782385	1.49104	TRUETC		TRUETC	TRUETC	PTR3 (PEPTIDE TRANSPORTER PROTEIN 3)
267550_at	AT2G32800	-0.0805822	-1.16974	TRUETC	TRUETC	TRUETC		AP4.3A
252340_at	AT3G48920	-0.0812217	1.7752	TRUETC		TRUETC		MYB45 (MYB DOMAIN PROTEIN 45)
258151_at	AT3G18080	-0.0840974	1.08351	TRUETC	TRUETC			BGLU44 (B-S GLUCOSIDASE 44)
259573_at	AT1G20390	-0.0847136	-2.60498	TRUETC				gypsy-like retrotransposon family), transposable element gene
247780_at	AT5G58770	-0.0857777	-1.0516	TRUETC	TRUETC			Undecaprenyl pyrophosphate synthetase family protein
248916_at	AT5G45840	-0.0866477	1.46093	TRUETC	TRUETC			Leucine-rich repeat protein kinase family protein
254745_at	AT4G13460	-0.0899538	-1.37997	TRUETC	TRUETC	TRUETC	TRUETC	SUVH9 (SU(VAR)3-9 HOMOLOG 9)
257623_at	AT3G26210	-0.0906032	1.31188	TRUETC	TRUETC	TRUETC		CYP71B23 (CYTOCHROME P450, FAMILY 71, SUBFAMILY B, POLYPEPTIDE 23)
246238_at	AT4G36670	-0.0942315	2.14581	TRUETC	TRUETC			PMT6 (POLYOL/MONOSACCHARIDE TRANSPORTER 6), PLT6 (POLYOL TRANSPORTER 6)
266996_at	AT2G34490	-0.0965278	1.03689	TRUETC	TRUETC			CYP710A2 (CYTOCHROME P450, FAMILY 710, SUBFAMILY A, POLYPEPTIDE 2)
257578_x_at	AT3G30160	-0.0979626	1.00566	TRUETC	TRUETC	TRUETC		unknown protein
246389_at	AT1G77380	-0.0997393	1.30119	TRUETC		TRUETC		AAP3 (amino acid permease 3)
253174_at	AT4G35090	-0.100782	-1.30358	TRUETC	TRUETC	TRUETC	TRUETC	CAT2 (CATALASE 2)
254630_at	AT4G18360	-0.101859	1.01897	TRUETC				Aldolase-type TIM barrel family protein
249732_at	AT5G24420	-0.102254	-2.10539	TRUETC	TRUETC			PGL5 (6-PHOSPHOGLUCONOLACTONASE 5)
257805_at	AT3G18830	-0.103222	1.33433	TRUETC	TRUETC		TRUETC	PMT5 (POLYOL/MONOSACCHARIDE TRANSPORTER 5), PLT5 (POLYOL TRANSPORTER 5)
256485_at	AT1G31440	-0.105409	-1.29092	TRUETC	TRUETC	TRUETC		SH3 domain-containing protein
262549_at	AT1G31290	-0.105422	-1.026	TRUETC				AGO3 (ARGONAUTE 3)
245670_at	AT1G28210	-0.110437	1.19104	TRUETC		TRUETC		AtJ1 (ARABIDOPSIS THALIANA DNAJ HOMOLOGUE 1)
256976_at	AT3G21020	-0.114439	1.60972	TRUETC		TRUETC	TRUETC	copia-like retrotransposon family, transposable element gene
259841_at	AT1G52200	-0.116975	3.03155	TRUETC	TRUETC			PLAC8 family protein
262733_s_at	AT1G28670; AT1G28660	-0.12073	-1.74163	TRUETC	TRUETC		TRUETC	ARAB-1; GDSL-like Lipase/Acylhydrolase superfamily protein
252562_s_at	AT3G45930; AT3G46320	-0.121451	-1.77476	TRUETC	TRUETC			Histone superfamily protein
267089_at	AT2G38300	-0.12212	-1.06844	TRUETC	TRUETC			myb-like HTH transcriptional regulator family protein
253392_at	AT4G32650	-0.133412	1.10798	TRUETC	TRUETC	TRUETC	TRUETC	LKT1 (LOW-K+-TOLERANT 1), KC1 (K+ RECTIFYING CHANNEL 1), KAT3 (POTASSIUM CHANNEL IN ARABIDOPSIS THALIANA 3)
260502_at	AT1G47270	-0.142871	-1.43123	TRUETC		TRUETC		TLP6 (TUBBY LIKE PROTEIN 6)
252123_at	AT3G51240	-0.145515	-1.02301	TRUETC	TRUETC			F3H (FLAVANONE 3-HYDROXYLASE), F3'H, TT6 (TRANSPARENT TESTA)
259896_at	AT1G71500	-0.148016	-1.03652	TRUETC	TRUETC	TRUETC	TRUETC	Rieske (2Fe-2S) domain-containing protein
250696_at	AT5G06790	-0.155656	-1.13181	TRUETC		TRUETC		unknown protein
258059_at	AT3G29035	-0.156095	1.08081	TRUETC	TRUETC	TRUETC		NAC059 (NAC DOMAIN CONTAINING PROTEIN 59), NAC3, ORS1 (ORE1 SISTER1)
262832_s_at	AT1G14870; AT1G14880	-0.159201	1.6111	TRUETC	TRUETC		TRUETC	PLANT CADMIUM RESISTANCE 2 (PCR2); PLANT CADMIUM RESISTANCE 1 (PCR1)
263023_at	AT1G23960	-0.159541	-4.41228	TRUETC		TRUETC	TRUETC	unknown protein
264741_at	AT1G62290	-0.160765	1.47075	TRUETC	TRUETC			Saposin-like aspartyl protease family protein
256725_at	AT2G34070	-0.160825	1.01953	TRUETC	TRUETC			TBL37 (TRICHOME BIREFRINGENCE-LIKE 37)
249166_at	AT5G42840	-0.161244	1.10184	TRUETC		TRUETC		Cysteine/Histidine-rich C1 domain family protein
262665_at	AT1G14070	-0.16604	1.18261	TRUETC		TRUETC	TRUETC	FUT7 (FUCOSYLTRANSFERASE 7)
256304_at	AT1G69523	-0.16659	-1.5759	TRUETC	TRUETC		TRUETC	S-adenosyl-L-methionine-dependent methyltransferases superfamily protein
254327_at	AT4G22490	-0.167178	-2.37532	TRUETC	TRUETC	TRUETC		Bifunctional inhibitor/lipid-transfer protein/seed storage 2S albumin superfamily protein
259373_at	AT1G69160	-0.173782	-1.20797	TRUETC	TRUETC			unknown protein
248975_at	AT5G45040	-0.173876	1.15724	TRUETC	TRUETC	TRUETC		CYTC6A (CYTOCHROME C6A)
261696_at	AT1G08470	-0.174011	-1.38148	TRUETC	TRUETC	TRUETC		SSL3 (STRICTOSIDINE SYNTHASE-LIKE 3)
262797_at	AT1G20840	-0.179398	1.03546	TRUETC	TRUETC		TRUETC	TMT1 (TONOPLAST MONOSACCHARIDE TRANSPORTER1)
246243_at	AT4G36520	-0.180516	-1.83419	TRUETC				Chaperone DnaJ-domain superfamily protein
262563_at	AT1G34210	-0.182304	-1.11632	TRUETC	TRUETC	TRUETC		SERK2 (SOMATIC EMBRYOGENESIS RECEPTOR-LIKE KINASE 2)
262884_at	AT1G64720	-0.18285	-1.34599	TRUETC	TRUETC	TRUETC		CP5
265893_at	AT2G15040	-0.183076	1.38908	TRUETC	TRUETC	TRUETC	TRUETC	RLP18 (RECEPTOR LIKE PROTEIN 18) , pseudogene
247988_at	AT5G56910	-0.184268	-1.99036	TRUETC	TRUETC	TRUETC		Proteinase inhibitor I25, cystatin, conserved region
245449_at	AT4G16870	-0.184493	-4.16824	TRUETC			TRUETC	copia-like retrotransposon family, transposable element gene
254053_s_at	AT4G25300; AT4G25310	-0.184957	-1.36267	TRUETC	TRUETC		TRUETC	2-oxoglutarate (2OG) and Fe(II)-dependent oxygenase superfamily protein
256874_at	AT3G26320	-0.188703	1.91562	TRUETC	TRUETC		TRUETC	CYP71B36 (CYTOCHROME P450, FAMILY 71, SUBFAMILY B, POLYPEPTIDE 36)
245329_at	AT4G14365	-0.189716	1.09206	TRUETC	TRUETC		TRUETC	XBAT34 (XB3 ORTHOLOG 4 IN ARABIDOPSIS THALIANA)
257625_at	AT3G26230	-0.194483	-1.62934	TRUETC			TRUETC	CYP71B24 (CYTOCHROME P450, FAMILY 71, SUBFAMILY B, POLYPEPTIDE 24)
265006_at	AT1G61570	-0.19505	1.27048	TRUETC	TRUETC		TRUETC	TIM13 (TRANSLOCASE OF THE INNER MITOCHONDRIAL MEMBRANE 13)
250899_at	AT5G03340	-0.1957	-1.3988	TRUETC	TRUETC	TRUETC	TRUETC	ATPase, AAA-type, CDC48 protein
246114_at	AT5G20250	-0.197301	1.13759	TRUETC	TRUETC			DIN1 (DARK INDUCIBLE 1), RS6 (RAFFINOSE SYNTHASE 6)
246001_at	AT5G20790	-0.19747	-1.6242	TRUETC			TRUETC	unknown protein
265203_at	AT2G36630	-0.197519	-1.30185	TRUETC	TRUETC			Sulfite exporter TauE/SafE family protein
260034_at	AT1G68810	-0.199251	-1.10152	TRUETC	TRUETC	TRUETC		basic helix-loop-helix (bHLH) superfamily protein
256589_at	AT3G28740	-0.199758	1.29731	TRUETC	TRUETC		TRUETC	CYP81D11 (CYTOCHROME P450, FAMILY 81, SUBFAMILY D, POLYPEPTIDE 11)
264587_at	AT1G05200	-0.200499	-1.41238	TRUETC	TRUETC	TRUETC	TRUETC	GLR3.4 (GLUTAMATE RECEPTOR 3.4)
246478_at	AT5G15980	-0.200597	-1.11544	TRUETC	TRUETC			Pentatricopeptide repeat (PPR) superfamily protein
245657_at	AT1G56720	-0.201492	-1.18724	TRUETC	TRUETC		TRUETC	Protein kinase superfamily protein
252563_at	AT3G45970	-0.20283	1.0565	TRUETC	TRUETC		TRUETC	EXLA1 (EXPANSIN-LIKE A1), EXPL1 (EXPANSIN L1), EXP BETA 2.1
255502_at	AT4G02410	-0.206603	-1.5803	TRUETC	TRUETC	TRUETC		Concanavalin A-like lectin protein kinase family protein
247055_at	AT5G66740	-0.206711	-1.40874	TRUETC	TRUETC		TRUETC	unknown protein
265354_at	AT2G16700	-0.210007	1.03381	TRUETC	TRUETC	TRUETC		ADF5 (ACTIN DEPOLYMERIZING FACTOR 5)
250794_at	AT5G05270	-0.210301	-1.08989	TRUETC	TRUETC			chalcone-flavanone isomerase family protein
255150_at	AT4G08160	-0.211283	1.06965	TRUETC	TRUETC	TRUETC	TRUETC	putative glycosyl hydrolase family 1 protein (xylanase), putative
246945_s_at	AT5G25050	-0.21142	-1.64097	TRUETC	TRUETC			Major facilitator superfamily protein
256460_at	AT1G36240	-0.213538	1.03486	TRUETC		TRUETC		RPL30A (ribosomal protein L30A)
248064_at	AT5G55570	-0.215173	1.48884	TRUETC	TRUETC			unknown protein
245228_at	AT3G29810	-0.215502	1.17592	TRUETC	TRUETC		TRUETC	COBL2 (COBRA-LIKE PROTEIN 2 PRECURSOR)
249898_at	AT5G22510	-0.215844	-1.95021	TRUETC	TRUETC		TRUETC	A/N-InvE (ALKALINE/NEUTRAL INVERTASE E), INV-E
265611_at	AT2G25510	-0.2173	1.0009	TRUETC	TRUETC			unknown protein
264146_at	AT1G02205	-0.218672	-1.79366	TRUETC	TRUETC			CER1 (ECERIFERUM 1)
260840_at	AT1G29050	-0.220434	1.06027	TRUETC	TRUETC			TBL38 (TRICHOME BIREFRINGENCE-LIKE 38)
248847_at	AT5G46510	-0.223147	-1.41232	TRUETC				Disease resistance protein (TIR-NBS-LRR class) family
245729_at	AT1G73490	-0.22364	-2.21449	TRUETC	TRUETC	TRUETC		RNA-binding (RRM/RBD/RNP motifs) family protein
264731_at	AT1G62150	-0.22393	-1.15127	TRUETC				Mitochondrial transcription termination factor family protein
246854_at	AT5G26200	-0.226911	-1.82747	TRUETC		TRUETC		Mitochondrial substrate carrier family protein
245032_at	AT2G26630	-0.230433	1.80238	TRUETC		TRUETC		transposase IS4 family protein, transposable element gene
249580_at	AT5G37740	-0.230493	1.04469	TRUETC	TRUETC	TRUETC		Calcium-dependent lipid-binding (CaLB domain) family protein
245555_at	AT4G15390	-0.230564	1.56573	TRUETC				HXXXD-type acyl-transferase family protein
259723_at	AT1G60960	-0.233148	1.04209	TRUETC	TRUETC			IRT3 (IRON REGULATED TRANSPORTER 3)
256275_at	AT3G12110	-0.233514	-1.40595	TRUETC	TRUETC	TRUETC	TRUETC	ACT11 (ACTIN-11)
256293_at	AT1G69440	-0.237425	1.04619	TRUETC		TRUETC		AGO7 (ARGONAUTE7), ZIP (ZIPPY)
245050_at	ATCG00070	-0.238329	-1.75347	TRUETC	TRUETC			PSIBK (PHOTOSYSTEM II REACTION CENTER PROTEIN K PRECURSOR)
255298_at	AT4G04840	-0.245908	-1.5846	TRUETC	TRUETC	TRUETC		MSRB6 (METHIONINE SULFOXIDE REDUCTASE B6)
262373_at	AT1G73120	-0.250032	2.65912	TRUETC	TRUETC		TRUETC	unknown protein
259365_at	AT1G13300	-0.255026	1.23881	TRUETC	TRUETC		TRUETC	HRS1 (HYPERSENSITIVITY TO LOW PI-ELICITED PRIMARY ROOT SHORTENING 1)
259185_at	AT3G01550	-0.256971	-1.81578	TRUETC	TRUETC		TRUETC	PPT2 (PHOSPHOENOLPYRUVATE (PEP)/PHOSPHATE TRANSLOCATOR 2)
263909_at	AT2G36490	-0.257442	-1.04845	TRUETC	TRUETC			ROS1 (REPRESSOR OF SILENCING1), DML1(DEMETER-LIKE 1)
248611_at	AT5G49520	-0.258416	1.40479	TRUETC		TRUETC	TRUETC	WRKY48 (WRKY DNA-BINDING PROTEIN 48)
248738_at	AT5G48020	-0.26252	-1.13216	TRUETC	TRUETC	TRUETC		2-oxoglutarate (2OG) and Fe(II)-dependent oxygenase superfamily protein
262186_at	AT1G77960	-0.266037	1.05394	TRUETC				unknown protein
249874_at	AT5G23070	-0.267132	-1.18172	TRUETC	TRUETC	TRUETC	TRUETC	Thymidine kinase
267059_at	AT2G32520	-0.271103	1.01107	TRUETC	TRUETC	TRUETC	TRUETC	alpha/beta-Hydrolases superfamily protein
252648_at	AT3G44630	-0.272544	-3.96468	TRUETC			TRUETC	Disease resistance protein (TIR-NBS-LRR class) family
248835_at	AT5G47250	-0.272982	2.40283	TRUETC		TRUETC		LRR and NB-ARC domains-containing disease resistance protein
254683_at	AT4G13800	-0.274094	-1.51926	TRUETC			TRUETC	unknown protein
254481_at	AT4G20480	-0.280848	-1.85027	TRUETC	TRUETC	TRUETC	TRUETC	endonuclease or glycosyl hydrolase, putative
251024_at	AT5G02180	-0.294053	-2.25334	TRUETC	TRUETC		TRUETC	Transmembrane amino acid transporter family protein
263536_at	AT2G25000	-0.301535	1.01322	TRUETC	TRUETC	TRUETC		WRKY60 (WRKY DNA-BINDING PROTEIN 60)
264424_at	AT1G61740	-0.304721	-1.22649	TRUETC	TRUETC	TRUETC		Sulfite exporter TauE/SafE family protein
262357_at	AT1G73040	-0.305215	1.02992	TRUETC				Mannose-binding lectin superfamily protein
263498_at	AT2G42610	-0.306061	1.31562	TRUETC				LSH1 (LIGHT SENSITIVE HYPOCOTYLS 1)
262529_at	AT1G17250	-0.308882	1.06443	TRUETC				RLP3 (RECEPTOR LIKE PROTEIN 3)
252444_at	AT3G46980	-0.309068	-1.8656	TRUETC	TRUETC	TRUETC	TRUETC	PHT4;3 (PHOSPHATE TRANSPORTER 4;3)
264868_at	AT1G24090	-0.309977	1.08792	TRUETC		TRUETC		RNase H family protein
252291_s_at	AT3G49120; AT3G49110	-0.310089	1.31234	TRUETC	TRUETC		TRUETC	PCB (PEROXIDASE CB), PERX34 (PEROXIDASE 34), PRX34, PRXCB; (PEROXIDASE CA), PERX33 (PEROXIDASE 33), PRX33, PRXCA
256303_at	AT1G69550	-0.311528	-1.36604	TRUETC	TRUETC	TRUETC	TRUETC	disease resistance protein (TIR-NBS-LRR class)
251254_at	AT3G62270	-0.311562	1.0776	TRUETC	TRUETC	TRUETC		HCO3- transporter family protein
264774_at	AT1G22890	-0.312151	-1.09648	TRUETC		TRUETC		unknown protein
249393_at	AT5G40170	-0.32199	-1.38087	TRUETC	TRUETC			RLP54 (RECEPTOR LIKE PROTEIN 54)
260462_at	AT1G10970	-0.322329	1.15883	TRUETC		TRUETC	TRUETC	ZIP4 (ZINC TRANSPORTER 4 PRECURSOR)
250064_at	AT5G17890	-0.325508	-3.16552	TRUETC				CHS3 (CHILLING SENSITIVE 3), DAR4 (DA1-RELATED PROTEIN 4)
256244_at	AT3G12520	-0.325949	1.6298	TRUETC	TRUETC		TRUETC	SULTR4;2 (SULFATE TRANSPORTER 4;2)
258113_at	AT3G14650	-0.326432	-1.3522	TRUETC	TRUETC	TRUETC		CYP72A11 (CYTOCHROME P450, FAMILY 72, SUBFAMILY A, POLYPEPTIDE 11)
251124_s_at	AT5G01040; AT5G01050	-0.330968	1.14805	TRUETC	TRUETC		TRUETC	LAC8 (LACCASE 8); LAC9
262119_s_at	AT1G02930; AT1G02920	-0.331654	1.76251	TRUETC	TRUETC		TRUETC	GST1 (GLUTATHIONE S-TRANSFERASE 1), GSTF6 (GLUTATHIONE S-TRANSFERASE F6), GSTF3, ERD11 (EARLY RESPONSIVE TO DEHYDRATION 11); GST11 (GLUTATHIONE S-TRANSFERASE 11), GSTF7, GSTF8
259142_at	AT3G10200	-0.331922	-1.00604	TRUETC		TRUETC		S-adenosyl-L-methionine-dependent methyltransferases superfamily protein
252412_at	AT3G47295	-0.335524	-1.68027	TRUETC	TRUETC			unknown protein
247413_at	AT5G63020	-0.338497	-2.30862	TRUETC		TRUETC		Disease resistance protein (CC-NBS-LRR class) family protein
257628_at	AT3G26290	-0.343516	-2.63264	TRUETC	TRUETC		TRUETC	CYP71B26 (CYTOCHROME P450, FAMILY 71, SUBFAMILY B, POLYPEPTIDE 26)
256021_at	AT1G58270	-0.343922	-5.36386	TRUETC		TRUETC		ZW9
260471_at	AT1G11070	-0.34543	1.51579	TRUETC		TRUETC	TRUETC	unknown protein
249346_at	AT5G40780	-0.346595	1.14982	TRUETC	TRUETC		TRUETC	LHT1 (LYSINE HISTIDINE TRANSPORTER 1)
258675_at	AT3G08770	-0.34709	-1.06588	TRUETC	TRUETC			LTP6 (LIPID TRANSFER PROTEIN 6)
248522_at	AT5G50565; AT5G50665	-0.34733	-1.18602	TRUETC	TRUETC			unknown protein
265892_at	AT2G15020	-0.352679	-1.43774	TRUETC	TRUETC			unknown protein
245479_at	AT4G16140	-0.358813	-1.10996	TRUETC	TRUETC	TRUETC		proline-rich family protein
257254_at	AT3G21950	-0.362357	-1.69952	TRUETC			TRUETC	S-adenosyl-L-methionine-dependent methyltransferases superfamily protein
247239_at	AT5G64640	-0.365066	1.0578	TRUETC	TRUETC		TRUETC	Plant invertase/pectin methylesterase inhibitor superfamily protein
249645_at	AT5G36910	-0.36666	-1.68861	TRUETC	TRUETC			THI2.2 (THIONIN 2.2)
265511_at	AT2G05540	-0.369311	-1.40882	TRUETC	TRUETC			Glycine-rich protein family
257334_at	ATMG01370	-0.369333	-1.52391	TRUETC	TRUETC		TRUETC	unknown protein, ORF111D
261930_at	AT1G22440	-0.369775	1.35487	TRUETC	TRUETC	TRUETC		Zinc-binding alcohol dehydrogenase family protein
252703_at	AT3G43740	-0.370458	-3.7647	TRUETC				Leucine-rich repeat (LRR) family protein
257285_at	AT3G29760	-0.373905	-1.67656	TRUETC	TRUETC			Haloacid dehalogenase-like hydrolase (HAD) superfamily protein
246818_at	AT5G27270	-0.37667	-1.04745	TRUETC	TRUETC		TRUETC	emb976 (EMBRYO DEFECTIVE 976)
250287_at	AT5G13330	-0.380103	1.56774	TRUETC	TRUETC			RAP2.6L (RELATED TO AP2 6L)
245446_at	AT4G16800	-0.385795	-1.09548	TRUETC	TRUETC	TRUETC		ATP-dependent caseinolytic (Clp) protease/crotonase family protein
261608_at	AT1G49650	-0.386398	-1.35478	TRUETC			TRUETC	alpha/beta-Hydrolases superfamily protein
252853_at	AT4G39710	-0.38916	-1.04901	TRUETC	TRUETC			FKBP16-2 (FK56-BINDING PROTEIN 16-2), PNSL4 (PHOTOSYNTHETIC NDH SUBCOMPLEX L 4)
249486_at	AT5G39030	-0.389739	-1.44075	TRUETC		TRUETC		protein kinase superfamily protein
263111_s_at	AT1G65190; AT1G65250	-0.390757	-1.94938	TRUETC	TRUETC	TRUETC	TRUETC	protein kinase family protein
251966_at	AT3G53380	-0.391674	-1.25071	TRUETC		TRUETC	TRUETC	Concanavalin A-like lectin protein kinase family protein
246550_at	AT5G14920	-0.392176	1.98285	TRUETC	TRUETC			GASA14 (A-STIMULATED IN ARABIDOPSIS 14)
254835_s_at	AT4G12310; AT4G12320	-0.400911	-1.24567	TRUETC	TRUETC			CYP706A5 (CYTOCHROME P450, FAMILY 706, SUBFAMILY A, POLYPEPTIDE 5); CYP706A6 (CYTOCHROME P450, FAMILY 706, SUBFAMILY A, POLYPEPTIDE 6)
247167_at	AT5G65850	-0.401298	-1.28093	TRUETC		TRUETC		F-box family protein
247668_at	AT5G60100	-0.408263	2.14294	TRUETC				PRR3 (PSEUDO-RESPONSE REGULATOR 3)
262458_at	AT1G11280	-0.411995	-2.9669	TRUETC	TRUETC			S-locus lectin protein kinase family protein
251356_at	AT3G61060	-0.412443	1.23708	TRUETC	TRUETC		TRUETC	PP2-A11 (PHLOEM PROTEIN 2-A11)
249378_at	AT5G40450	-0.412693	1.05034	TRUETC	TRUETC			unknown protein
262319_s_at	AT1G27540; AT1G27580	-0.415008	-1.13524	TRUETC	TRUETC	TRUETC	TRUETC	unknown protein
260004_at	AT1G67860	-0.420007	-1.35118	TRUETC	TRUETC			unknown protein
257288_at	AT3G29670	-0.427933	-1.02124	TRUETC		TRUETC	TRUETC	PMAT2 (PHENOLIC GLUCOSIDE MALONYLTRANSFERASE 2)
253627_at	AT4G30650	-0.431443	1.01886	TRUETC	TRUETC		TRUETC	Low temperature and salt responsive protein family
258537_at	AT3G04210	-0.432362	-1.08676	TRUETC				disease resistance protein (TIR-NBS-LRR class)
245692_at	AT5G04150	-0.434072	-1.14261	TRUETC	TRUETC			BHLH101 (BASIC HELIX-LOOP-HELIX 101)
250267_at	AT5G12930	-0.436634	1.09276	TRUETC		TRUETC		unknown protein
245928_s_at	AT5G24770; AT5G24780	-0.439949	-1.13428	TRUETC	TRUETC			VSP2 (VEGETATIVE STORAGE PROTEIN 2); VSP1 (VEGETATIVE STORAGE PROTEIN 1)
255694_at	AT4G00050	-0.440037	-1.42029	TRUETC	TRUETC		TRUETC	UNE10 (UNFERTILIZED EMBRYO SAC 10)
264071_at	AT2G27920	-0.441206	1.14385	TRUETC	TRUETC	TRUETC		SCPL51 (SERINE CARBOXYPEPTIDASE-LIKE 51)
252618_at	AT3G45140	-0.448012	1.3699	TRUETC	TRUETC			LOX2 (LIPOXYGENASE 2)
245627_at	AT1G56600	-0.451872	-1.32569	TRUETC				GOLS2 (GALACTINOL SYNTHASE 2)
258275_at	AT3G15760	-0.45586	-1.17469	TRUETC	TRUETC	TRUETC		unknown protein
254312_s_at	AT4G22450; AT1G61510	-0.463888	1.51508	TRUETC		TRUETC	TRUETC	unknown protein, transposable element gene; transposase IS4 family protein, transposable element gene
256577_at	AT3G28220	-0.464421	-2.46269	TRUETC	TRUETC		TRUETC	TRAF-like family protein
250062_at	AT5G17760	-0.471857	1.0047	TRUETC	TRUETC			P-loop containing nucleoside triphosphate hydrolases superfamily protein
254741_s_at	AT4G13900; AT4G13920	-0.472091	-2.84373	TRUETC			TRUETC	RLP49 (RECEPTOR LIKE PROTEIN 49), pseudogene; RLP50 (RECEPTOR LIKE PROTEIN 50)
256098_at	AT1G13700	-0.473529	1.24699	TRUETC	TRUETC			PGL1 (6-PHOSPHOGLUCONOLACTONASE 1)
249955_at	AT5G18840	-0.474407	1.33915	TRUETC		TRUETC	TRUETC	Major facilitator superfamily protein
259502_at	AT1G15670	-0.478852	1.32732	TRUETC				Galactose oxidase/kelch repeat superfamily protein
264147_at	AT1G02205	-0.481687	-1.2498	TRUETC				CER1 (ECERIFERUM 1)
249477_s_at	AT5G38930; AT5G38940	-0.492001	-1.61196	TRUETC				RmlC-like cupins superfamily protein
249942_at	AT5G22300	-0.493279	-1.45263	TRUETC	TRUETC			NIT4 (NITRILASE 4)
260169_at	AT1G71990	-0.49336	1.05913	TRUETC		TRUETC		FT4 (FUCOSYLTRANSFERASE 4), FUT13 (FUCOSYLTRANSFERASE 13), FT4-M, FUCTC
261135_at	AT1G19610	-0.498797	2.3255	TRUETC	TRUETC	TRUETC		LCR78 (LOW-MOLECULAR-WEIGHT CYSTEINE-RICH 78), PDF1.4 (PLANT DEFENSIN 1.4)
255852_at	AT1G66970	-0.504258	-1.95078	TRUETC	TRUETC		TRUETC	SLV2 (SHV3-LIKE 2)
249775_at	AT5G24160	-0.509672	1.13218	TRUETC	TRUETC		TRUETC	SQE6 (SQUALENE MONOOXYGENASE 6)
260012_at	AT1G67865	-0.517192	-3.29488	TRUETC			TRUETC	unknown protein
261526_at	AT1G14370	-0.520195	1.07732	TRUETC	TRUETC		TRUETC	PK2A (PROTEIN KINASE 2A), PBL2 (PBS1-LIKE 2), KIN1 (KINASE 1)
248467_at	AT5G50800	-0.522365	-1.43799	TRUETC			TRUETC	SWEET13
245023_at	ATCG00080	-0.527493	-1.4917	TRUETC	TRUETC			PSBI (PHOTOSYSTEM II REACTION CENTER PROTEIN I)
248311_at	AT5G52570	-0.54166	-1.32427	TRUETC	TRUETC		TRUETC	BCH2 (BETA CAROTENOID HYDROXYLASE 2), B2, CHY2, BETA-OHASE 2 (BETA-CAROTENE HYDROXYLASE 2)
249010_at	AT5G44580	-0.550744	-1.53757	TRUETC	TRUETC		TRUETC	Glutathione S-transferase family protein
249988_at	AT5G18310	-0.556834	1.3477	TRUETC	TRUETC			unknown protein
264160_at	AT1G65450	-0.56927	-1.14975	TRUETC		TRUETC		HXXXD-type acyl-transferase family protein
245690_at	AT5G04230	-0.569914	-1.17827	TRUETC	TRUETC	TRUETC		PAL3 (PHENYL ALANINE AMMONIA-LYASE 3)
245196_at	AT1G67750	-0.573519	1.08065	TRUETC	TRUETC	TRUETC		pectate lyase family protein
267500_s_at	AT2G45510; AT2G44890	-0.573901	1.01017	TRUETC	TRUETC	TRUETC		CYP704A2 (CYTOCHROME P450, FAMILY 74, SUBFAMILY A, POLYPEPTIDE 2); CYP704A1 (CYTOCHROME P450, FAMILY 704, SUBFAMILY A, POLYPEPTIDE 1)
246733_at	AT5G27660	-0.578912	1.36396	TRUETC		TRUETC		Trypsin family protein with PDZ domain
245219_at	AT1G58807; AT1G59124	-0.611129	-1.65762	TRUETC	TRUETC			Disease resistance protein (CC-NBS-LRR class) family protein
247095_at	AT5G66400	-0.62424	-1.68964	TRUETC	TRUETC			RAB18 (RESPONSIVE TO ABA 18)
265698_at	AT2G32160	-0.634535	-1.99991	TRUETC				S-adenosyl-L-methionine-dependent methyltransferases superfamily protein
249229_at	AT5G42090	-0.644581	-1.49381	TRUETC	TRUETC			Lung seven transmembrane receptor family protein
246703_at	AT5G28080	-0.649951	1.09583	TRUETC		TRUETC	TRUETC	WNK9 (WNK kinase 9)
260948_at	AT1G06100	-0.694576	-1.38546	TRUETC	TRUETC		TRUETC	Fatty acid desaturase family protein
249750_at	AT5G24570	-0.703291	-1.45857	TRUETC	TRUETC			unknown protein
252034_at	AT3G52040	-0.70345	1.07308	TRUETC	TRUETC			unknown protein
251750_at	AT3G55710	-0.704473	-1.53444	TRUETC	TRUETC		TRUETC	UDP-Glycosyltransferase superfamily protein
249331_at	AT5G40950	-0.714563	-3.10506	TRUETC	TRUETC	TRUETC	TRUETC	chloroplast ribosomal protein L27
245651_s_at	AT1G24881; AT1G24800; AT1G25055; AT1G25141; AT1G25211	-0.717095	-4.60409	TRUETC		TRUETC	TRUETC	F-box family protein
260546_at	AT2G43520	-0.722826	1.17994	TRUETC	TRUETC	TRUETC		TI2 (TRYPSIN INHIBITOR PROTEIN 2)
248870_at	AT5G46710	-0.744456	1.06542	TRUETC	TRUETC	TRUETC	TRUETC	PLATZ transcription factor family protein
247225_at	AT5G65090	-0.745878	1.39018	TRUETC		TRUETC		BST1 (BRISTLED 1), DER4 (DEFORMED ROOT HAIRS 4), MRH3
264756_at	AT1G61370	-0.765661	1.29283	TRUETC		TRUETC		S-locus lectin protein kinase family protein
263546_at	AT2G21550	-0.766121	1.30404	TRUETC		TRUETC	TRUETC	Bifunctional dihydrofolate reductase/thymidylate synthase
245001_at	ATCG00220	-0.771665	-1.6989	TRUETC	TRUETC			PSBM (PHOTOSYSTEM II REACTION CENTER PROTEIN M)
256860_at	AT3G23840	-0.773195	-1.11161	TRUETC	TRUETC			HXXXD-type acyl-transferase family protein
264433_at	AT1G61810	-0.778998	2.279	TRUETC	TRUETC			BGLU45 (BETA-GLUCOSIDASE 45)
252485_at	AT3G46530	-0.779963	-2.20914	TRUETC				RPP13 (RECOGNITION OF PERONOSPORA PARASITICA 13)
260603_at	AT1G55960	-0.786853	-1.43026	TRUETC	TRUETC		TRUETC	Polyketide cyclase/dehydrase and lipid transport superfamily protein
265051_at	AT1G52100	-0.792076	-2.73712	TRUETC				Mannose-binding lectin superfamily protein
259661_at	AT1G55265	-0.796617	1.124	TRUETC	TRUETC		TRUETC	unknown protein
245952_at	AT5G28500	-0.798691	-2.59276	TRUETC	TRUETC			unknown protein
254566_at	AT4G19240	-0.804477	2.80401	TRUETC		TRUETC		unknown protein
246603_at	AT1G31690	-0.815206	-1.161	TRUETC	TRUETC		TRUETC	Copper amine oxidase family protein
246168_at	AT5G32460	-0.820888	1.6263	TRUETC		TRUETC		Transcriptional factor B3 family
249727_at	AT5G35490	-0.824828	1.04906	TRUETC	TRUETC	TRUETC		MRU1 (MTO 1 RESPONDING UP 1)
256632_at	AT3G28330	-0.834694	1.6436	TRUETC				F-box family protein-related
260551_at	AT2G43510	-0.835187	1.20684	TRUETC	TRUETC	TRUETC	TRUETC	TI1 (TRYPSIN INHIBITOR PROTEIN 1)
266680_s_at	AT2G19850; AT3G54730	-0.836	3.67056	TRUETC		TRUETC	TRUETC	unknown protein
249047_at	AT5G44410	-0.843345	-1.67659	TRUETC	TRUETC			FAD-binding Berberine family protein
245504_at	AT4G15660	-0.85782	-1.43219	TRUETC			TRUETC	Thioredoxin superfamily protein
251010_at	AT5G02550	-0.858051	-1.82393	TRUETC				unknown protein
252459_s_at	AT3G47220; AT3G47290	-0.85994	-3.33433	TRUETC		TRUETC	TRUETC	PLC9 (PHOSPHATIDYLINOSITOL-SPECIFIC PHOSPHOLIPASE C9); PLC8 (PHOSPHATIDYLINOSITOL-SPECIFIC PHOSPHOLIPASE C8)
249408_at	AT5G40330	-0.862935	-1.82996	TRUETC		TRUETC		MYB23 (MYB DOMAIN PROTEIN 23), MYBRTF
258521_at	AT3G06680	-0.878855	1.06266	TRUETC	TRUETC	TRUETC	TRUETC	RPL29B (ribosomal protein L29B)
264887_at	AT1G23120	-0.882981	1.58308	TRUETC		TRUETC		Polyketide cyclase/dehydrase and lipid transport superfamily protein
263033_s_at	AT1G23950; AT1G23970	-0.890725	-1.28295	TRUETC	TRUETC	TRUETC		unknown protein
254664_at	AT4G18300	-0.892988	-1.05384	TRUETC	TRUETC			eIF2B EPSILON3 (eukaryotic translation initiation factor eIF2B epsilon 3)
249780_at	AT5G24240	-0.902304	2.15616	TRUETC		TRUETC	TRUETC	Phosphatidylinositol 3- and 4-kinase family protein, ubiquitin family protein
256601_s_at	AT3G28290; AT3G28300	-0.904937	-1.68127	TRUETC				unknown protein, AT14A
257151_at	AT3G27200	-0.92148	-1.31213	TRUETC		TRUETC		Cupredoxin superfamily protein
256969_at	AT3G21080	-0.926528	1.10431	TRUETC		TRUETC		ABC transporter-related
255692_at	AT4G00400	-0.926978	-1.00888	TRUETC	TRUETC			GPAT8 (GLYCEROL-3-PHOSPHATE ACYLTRANSFERASE 8)
259568_at	AT1G20490	-0.937597	2.16344	TRUETC	TRUETC	TRUETC	TRUETC	AMP-dependent synthetase and ligase family protein
261588_at	AT1G01670	-0.945557	1.13899	TRUETC		TRUETC		RING/U-box superfamily protein
259620_s_at	AT1G42705; AT4G12260	-0.976582	1.99186	TRUETC		TRUETC	TRUETC	hAT-like transposase family (hobo/Ac/Tam3), transposable element gene
245031_at	AT2G26360	-0.980561	1.01525	TRUETC	TRUETC	TRUETC		Mitochondrial substrate carrier family protein
251235_at	AT3G62860	-1.00163	1.31777	TRUE	TRUE	TRUETL	TRUETC	alpha/beta-Hydrolases superfamily protein
259858_at	AT1G68400	-1.00196	-0.796435	TRUETL	TRUETL	TRUETL		leucine-rich repeat transmembrane protein kinase family protein
256748_x_at	AT3G30396	-1.00559	0.398497	TRUETL				CACTA-like transposase family (Ptta/En/Spm), transposable element gene
258107_at	AT3G23560	-1.00691	0.943193	TRUETL	TRUETL	TRUETL		ALF5 (ABERRANT LATERAL ROOT FORMATION 5)
258368_at	AT3G14240	-1.01049	-1.03291	TRUE	TRUE			Subtilase family protein
247345_at	AT5G63760	-1.01084	-0.401413		TRUETL			ARI15 (ARIADNE 15)
248581_at	AT5G49900	-1.01241	1.00193	TRUETC	TRUETC	TRUETC		Beta-glucosidase, GBA2 type family protein
252426_at	AT3G47630	-1.02266	0.529749		TRUETL			unknown protein
265778_at	AT2G07360	-1.02809	-0.0948752		TRUETL			SH3 domain-containing protein
261681_at	AT1G47340	-1.02835	-0.210943	TRUETL	TRUETL	TRUETL		F-box and associated interaction domains-containing protein
260560_at	AT2G43590	-1.03418	-1.03821	TRUETC				Chitinase family protein
253532_at	AT4G31570	-1.04793	2.21666	TRUE	TRUETL	TRUE		unknown protein
257714_at	AT3G27360	-1.04831	-1.51247	TRUE	TRUE	TRUETL	TRUETL	Histone superfamily protein
265311_at	AT2G20250	-1.06174	0.327502	TRUETL		TRUETL		unknown protein
262876_at	AT1G64750	-1.07339	0.00146828	TRUETL	TRUETL	TRUETL	TRUETL	DSS1(I) (DELETION OF SUV3 SUPPRESSOR 1(I))
248137_at	AT5G54950	-1.07808	-0.0040101	TRUETL	TRUETL	TRUETL		Aconitase family protein
258532_at	AT3G06700	-1.08605	0.652637	TRUETL		TRUETL	TRUETL	RPL29A (ribosomal protein L29A)
263036_at	AT1G23890	-1.09393	-0.676912	TRUETL	TRUETL	TRUETL		NHL domain-containing protein
249425_at	AT5G39790	-1.09564	0.142131	TRUETL	TRUETL	TRUETL	TRUETL	5'-AMP-activated protein kinase beta-1 subunit-related
246687_at	AT5G33370	-1.09902	-1.97704	TRUETC		TRUETC		GDSL-like Lipase/Acylhydrolase superfamily protein
256291_at	AT3G12200	-1.10154	0.200557	TRUETL	TRUETL	TRUETL		NEK7 (NIMA-RELATED KINASE7)
252387_at	AT3G47800	-1.10187	0.297274		TRUETL		TRUETL	Galactose mutarotase-like superfamily protein
257850_at	AT3G13065	-1.10674	1.09787	TRUE		TRUE		SRF4 (STRUBBELIG-RECEPTOR FAMILY 4)
256140_at	AT1G48650	-1.1071	-0.189718		TRUETL			DEA(D/H)-box RNA helicase family protein
254716_at	AT4G13560	-1.11918	1.7934	TRUETC	TRUE			UNE15 (UNFERTILIZED EMBRYO SAC 15)
261682_at	AT1G47330	-1.12519	0.295689	TRUETL	TRUETL	TRUETL	TRUETL	unknown protein
259902_at	AT1G74170	-1.12644	0.25159	TRUETL	TRUETL	TRUETL		RLP13 (RECEPTOR LIKE PROTEIN 13)
247150_at	AT5G65650	-1.12724	0.715712	TRUETL	TRUETL	TRUETL		unknown protein
265002_at	AT1G24400	-1.13416	-0.021435	TRUETL	TRUETL			LHT2 (LYSINE HISTIDINE TRANSPORTER 2)
254944_at	AT4G10930	-1.15035	0.458862	TRUETL	TRUETL	TRUETL		unknown protein
245015_at	ATCG00490	-1.15625	-0.12012		TRUETL			RBCL (large subunit of RUBISCO)
247326_at	AT5G64110	-1.1565	-1.14473	TRUETC	TRUETC	TRUETC		Peroxidase superfamily protein
250016_at	AT5G18100	-1.16516	0.211216	TRUETL	TRUETL	TRUETL		CSD3 (COPPER/ZINC SUPEROXIDE DISMUTASE 3)
267556_at	AT2G32810	-1.16722	-0.413807	TRUETL	TRUETL			BGAL9 (BETA GALACTOSIDASE 9), BGAL9 (BETA-GALACTOSIDASE 9)
254601_at	AT4G19020	-1.17242	0.714441	TRUETL	TRUETL	TRUETL		CMT2 (CHROMOMETHYLASE 2)
263775_at	AT2G46410	-1.17275	7.39543	TRUE	TRUETL	TRUE		CPC (CAPRICE)
250942_at	AT5G03350	-1.17282	-2.26465	TRUE				Legume lectin family protein
252937_at	AT4G39180	-1.17566	-0.866418	TRUETL		TRUETL		SEC14 (SECRETION 14)
262661_s_at	AT1G14250; AT1G14230	-1.17856	-0.448402	TRUETL	TRUETL	TRUETL		GDA1/CD39 nucleoside phosphatase family protein
248650_at	AT5G49250	-1.19968	0.989755	TRUETL		TRUETL		Beta-galactosidase related protein
259770_s_at	AT1G29410; AT1G07780; AT5G05590	-1.20786	0.959211	TRUETL	TRUETL	TRUETL		PAI3 (PHOSPHORIBOSYLANTHRANILATE ISOMERASE 3); PAI1 (PHOSPHORIBOSYLANTHRANILATE ISOMERASE 1), TRP6 (TRANSIENT RECEPTOR POTENTIAL 6); PAI2 (PHOSPHORIBOSYLANTHRANILATE ISOMERASE 2)
249767_at	AT5G24090	-1.21529	1.15543	TRUETC	TRUE	TRUETC		CHIA (CHITINASE A)
251344_at	AT3G60920	-1.21823	1.28209	TRUETC		TRUETC		beige/BEACH domain-containing protein
254901_at	AT4G11530	-1.21903	0.26609	TRUETL	TRUETL	TRUETL		CRK34 (CYSTEINE-RICH RLK (RECEPTOR-LIKE PROTEIN KINASE) 34)
250365_at	AT5G11410	-1.22584	2.15216	TRUE	TRUE	TRUETL	TRUETC	protein kinase superfamily protein
258102_at	AT3G23600	-1.23262	0.628522	TRUETL	TRUETL			alpha/beta-Hydrolases superfamily protein
251952_at	AT3G53650	-1.23934	-1.20655	TRUE		TRUETL		Histone superfamily protein
265027_at	AT1G24450	-1.24689	-0.235607	TRUETL	TRUETL	TRUETL		NFD2 (NUCLEAR FUSION DEFECTIVE 2)
263873_at	AT2G21860	-1.25268	-2.44814	TRUE	TRUE	TRUETC		violaxanthin de-epoxidase-related
255893_at	AT1G17960	-1.25495	3.13662	TRUE	TRUETL	TRUETC		Threonyl-tRNA synthetase
254894_at	AT4G11840	-1.26961	-0.21068	TRUETL	TRUETL	TRUETL		PLDGAMMA3 (PHOSPHOLIPASE D GAMMA 3)
252560_at	AT3G46030	-1.26963	-3.20301	TRUE	TRUE	TRUETL	TRUETL	HTB11
245307_at	AT4G16770	-1.27359	0.21792		TRUETL	TRUETL		oxidoreductase, 2OG-Fe(II) oxygenase family protein
253514_at	AT4G31805	-1.27385	-1.67336	TRUE	TRUETL	TRUETL		WRKY family transcription factor
247683_at	AT5G59660	-1.28384	0.440393	TRUETL	TRUETL	TRUETL		Leucine-rich repeat protein kinase family protein
264916_at	AT1G60810	-1.28899	1.86561	TRUE	TRUE	TRUE	TRUE	ACLA-2 (ATP-CITRATE LYASE A-2)
250969_at	AT5G02740	-1.29336	-0.278681	TRUETL	TRUETL	TRUETL		ribosomal protein S24e family protein
251196_at	AT3G62950	-1.29487	-1.87323	TRUETC				Thioredoxin superfamily protein
266152_s_at	AT2G12050; AT3G31908; AT3G32377	-1.29711	0.51636	TRUETL		TRUETL		pseudogene, embryogenesis protein-related, similar to BABY BOOM; pseudogene, similar to aintegumenta-like protein; pseudogene, similar to aintegumenta-like protein
245736_at	AT1G73330	-1.33495	-2.02213	TRUE	TRUE	TRUETC		DR4 (DROUGHT-REPRESSED 4)
267300_at	AT2G30140	-1.33793	1.74631	TRUE	TRUE	TRUETL	TRUETL	UDP-Glycosyltransferase superfamily protein
260100_at	AT1G73177	-1.34703	0.446354	TRUETL	TRUETL	TRUETL	TRUETL	APC13 (ANAPHASE-PROMOTING COMPLEX 13), BNS (BONSAI)
262918_at	AT1G65000	-1.35775	0.0408764	TRUETL	TRUETL	TRUETL		unknown protein
253212_s_at	AT4G34890; AT4G34900	-1.36933	0.563028	TRUETL	TRUETL			XDH1 (XANTHINE DEHYDROGENASE 1); XHD2 (XANTHINE DEHYDROGENASE 2)
254361_at	AT4G22212	-1.37197	0.731502	TRUETL	TRUETL	TRUETL		defensin-like (DEFL) family protein
257239_at	AT3G24100	-1.37325	-0.11949	TRUETL	TRUETL	TRUETL	TRUETL	Uncharacterised protein family SERF
264257_at	AT1G09230	-1.3768	0.977165	TRUETL	TRUETL	TRUETL		RNA-binding (RRM/RBD/RNP motifs) family protein
266705_at	AT2G19750	-1.40934	0.289033	TRUETL	TRUETL	TRUETL	TRUETL	RPS30A (ribosomal protein S30A)
258473_s_at	AT3G02610; AT3G02620	-1.4568	0.504689	TRUETL		TRUETL		Plant stearoyl-acyl-carrier-protein desaturase family protein
251997_at	AT3G53020	-1.47632	-6.49509	TRUE		TRUE	TRUE	RPL24B (ribosomal protein L24B), STV1 (SHORT VALVE1)
254403_at	AT4G21323	-1.49768	0.240242	TRUETL		TRUETL		Subtilase family protein
250979_at	AT5G03090	-1.4988	1.17892	TRUE		TRUE		unknown protein
252020_at	AT3G53060	-1.53582	5.27385	TRUE	TRUE	TRUE	TRUETC	SK6 (SKP1-LIKE 6)
247015_at	AT5G66960	-1.57041	1.15601	TRUE	TRUE	TRUE	TRUETC	prolyl oligopeptidase family protein
267139_s_at	AT2G38220; AT2G38195	-1.57867	1.89117	TRUE	TRUETL	TRUE		APD3 (ABERRANT POLLEN DEVELOPMENT 3); APD4 (ABERRANT POLLEN DEVELOPMENT 4)
248949_at	AT5G45570	-1.58826	0.513903	TRUETL		TRUETL		Ulp1 protease family protein
246018_at	AT5G10695	-1.62852	0.151846	TRUETL	TRUETL	TRUETL	TRUETL	unknown protein
254350_at	AT4G22280	-1.65515	1.98077	TRUE	TRUE	TRUE		F-box/RNI-like superfamily protein
261602_at	AT1G49630	-1.71532	-1.40349	TRUE	TRUE	TRUE		PREP2 (PRESEQUENCE PROTEASE 2)
259384_at	AT3G16450	-1.74998	-3.89503	TRUE	TRUE			Mannose-binding lectin superfamily protein
263741_at	AT2G20620	-1.75542	1.26186	TRUE		TRUE		unknown protein
256527_at	AT1G66100	-1.78461	-5.87543	TRUE		TRUETL	TRUETL	PR (pathogenesis-related)-13 (thionin) family protein
267459_at	AT2G33850	-1.78802	-3.54262	TRUE	TRUETC	TRUETL		unknown protein
263675_x_at	AT2G04770	-1.82043	1.77666	TRUE	TRUETL	TRUE		CACTA-like transposase family (Ptta/En/Spm), transposable element gene
250433_at	AT5G10400	-1.85167	-3.20307	TRUE	TRUE			Histone superfamily protein
254251_at	AT4G23300	-1.86317	-1.14422	TRUE	TRUE			CRK22 (CYSTEINE-RICH RLK (RECEPTOR-LIKE PROTEIN KINASE) 22)
262421_at	AT1G50290	-1.86373	2.2567	TRUE	TRUE	TRUETL		unknown protein
266196_at	AT2G39110	-1.88417	1.53951	TRUE		TRUE	TRUETC	Protein kinase superfamily protein
250135_at	AT5G15360	-1.90203	3.56736	TRUE	TRUETL	TRUETC		unknown protein
246715_at	AT5G28230	-1.98582	0.795137	TRUETL	TRUETL	TRUETL		pseudogene, similar to glucose-6-phosphate/phosphate-translocator precursor
248252_at	AT5G53250	-2.00489	0.669589	TRUETL	TRUETL			AGP22 (ARABINOGALACTAN PROTEINS 22)
265843_at	AT2G35690	-2.0266	1.09735	TRUE	TRUE	TRUETL		ACX5 (ACYL-COA OXIDASE 5)
253707_at	AT4G29200	-2.07091	3.99719	TRUE	TRUETL	TRUETC	TRUETC	Beta-galactosidase related protein
246794_s_at	AT5G27010; AT5G06350	-2.20822	1.48955	TRUE	TRUE	TRUETL		ARM repeat superfamily protein
245865_at	AT1G58025	-2.2944	1.74278	TRUE	TRUETL	TRUE		DNA-binding bromodomain-containing protein
246552_at	AT5G15420	-2.31175	1.77395	TRUE	TRUETL	TRUETL	TRUETC	unknown protein
265486_at	AT2G15560	-3.2152	3.91183	TRUE	TRUETL	TRUE		Putative endonuclease or glycosyl hydrolase

## Sheet: B. eif3h
Additional Data File 1B. Gene list retained for changes in translation state (D[TL]) and total transcript levels (D[TC]) in the eif3h mutant.
Tiruneh et al. The global translation profile in a ribosomal protein mutant resembles that of an eIF3 mutant. BMC Biology 2013, 11:123.
Validation (Δ[TL] or Δ[TC]); Columns C and D
Fold-change >2x (i.e. log2 >1.0)		Valid	Valid	Invalid
FDR < 0.05		Valid	Invalid	Invalid
Gene Sets (Columns E to H)		I = all Arabidopsis genes (n = 22746) represented on GeneChip® ATH1 Genome Array
		II = all genes (n = 8829 in TL; 8829 in TC) with raw signal values detected above background or no ‘A’ calls in at least 50% of arrays (n = 8 in TL; 4 in TC)
		III = all genes with stable translation state (TL) in twelve wild-type ‘replicate’ samples (n = 18029 genes); stable transcript levels (TC) in eleven wild-type 'replicate' samples (n = 16491 genes)
		IV = genes from set III that had a P/M call for each one of 24 (TL) or 22 (TC) replicate arrays from wild-type seedlings (n = 3386 in TL; 8059 in TC)
Validation of genes for FDR < 0.05 in each gene set		TRUE = both in DTL in DTC
		TRUETL = only in DTL
		TRUETC = only in DTC
Probe Set ID	Locus Identifier	Δ[TL] eif3h/WT	Δ[TC] eif3h/WT	Set I	Set II	Set III	Set IV	Annotation (TAIR10)	uORFs (TAIR10) 1)	Δ[TL] rpl24b/WT 2)
259441_at	AT1G02300	3.18916	1.93848	TRUETL	TRUETL	TRUETL		Cysteine proteinases superfamily protein
248415_at	AT5G51620	2.48616	-1.4249	TRUETL		TRUETL	TRUETL	unknown protein
262010_at	AT1G35612	2.48081	-2.36876	TRUETL				pseudogene of Ulp1 protease family protein
267349_at	AT2G40010	2.46988	-1.00989	TRUETL				RPP0A (acidic ribosomal protein P0A)
249959_at	AT5G18800	2.38475	0.214154	TRUETL	TRUETL	TRUETL	TRUETL	Cox19-like CHCH family protein
266385_at	AT2G14610	2.21546	2.00361	TRUETL				PR1 (PATHOGENESIS-RELATED GENE 1)
263007_at	AT1G54260	2.21077	-1.49645	TRUETL		TRUETL		histone H1/H5 family protein
255403_at	AT4G03400	2.16414	0.823206	TRUETL	TRUETL			DFL2 (DWARF IN LIGHT 2), GH3-1
264166_at	AT1G65370	2.12103	-1.1132	TRUETL				TRAF-like family protein
253004_at	AT4G38330; AT4G38280; AT2G45250	2.10209	-1.82028		TRUETL		TRUETL	Integral membrane protein hemolysin-III homolog; unknown protein; Integral membrane protein hemolysin-III homolog
258246_s_at	AT3G29120; AT5G39060; AT1G62766; AT1G08105	2.07919	-1.21651	TRUETL		TRUETL		hAT-like transposase family (hobo/Ac/Tam3), transposable element gene
260619_at	AT1G08110	1.92639	-0.0184688	TRUETL	TRUETL			lactoylglutathione lyase family protein
258090_at	AT3G14600	1.88158	-0.273689	TRUETL	TRUETL			RPL18aC (ribosomal protein L18aC)
252326_at	AT3G48680	1.86974	0.388506	TRUETL	TRUETL	TRUETL	TRUETL	GAMMA CAL2 (GAMMA CARBONIC ANHYDRASE-LIKE 2)
246228_at	AT4G36430	1.85333	1.49801	TRUETL		TRUETL		Peroxidase superfamily protein
257318_at	ATMG01090; AT2G07777	1.84832	-0.812213	TRUETL				mitochondrial ATP synthase 9, ORF262; mitochondrial ATP synthase 9
265677_at	AT2G32080	1.78931	-0.214772	TRUETL	TRUETL			PUR ALPHA-1 (PURIN-RICH ALPHA 1)
258052_at	AT3G16190	1.78856	-0.576007	TRUETL	TRUETL	TRUETL	TRUETL	Isochorismatase family protein
253545_at	AT4G31310	1.78257	0.251847	TRUETL	TRUETL	TRUETL		AIG2-like (avirulence induced gene) family protein
262725_at	AT1G43580	1.75697	-0.470087	TRUETL	TRUETL	TRUETL	TRUETL	Sphingomyelin synthetase family protein
250705_at	AT5G06340	1.75329	-0.308944	TRUETL	TRUETL	TRUETL		NUDX27 (NUDIX HYDROLASE HOMOLOG 27)
250923_at	AT5G03455	1.74964	0.112135	TRUETL	TRUETL	TRUETL	TRUETL	ARSENATE REDUCTASE 2 (ACR2), CDC25 (CELL DIVISION AND CYCLE), ARATH
264201_at	AT1G22630	1.70886	-0.675278	TRUETL	TRUETL	TRUETL	TRUETL	unknown protein
249144_at	AT5G43270	1.66395	-1.8126	TRUETL				SPL2 (SQUAMOSA PROMOTER BINDING PROTEIN-LIKE 2)
247627_at	AT5G60360	1.66015	0.334301	TRUETL	TRUETL			ALP (ALEURAIN-LIKE PROTEASE)
246613_at	AT5G35360	1.64626	-0.375032	TRUETL	TRUETL			CAC2 (ACETYL CO-ENZYME A CARBOXYLASE BIOTIN CARBOXYLASE SUBUNIT)
259515_at	AT1G20430	1.6155	0.176655	TRUETL	TRUETL			unknown protein
253551_at	AT4G30996	1.61547	0.502283	TRUETL	TRUETL	TRUETL	TRUETL	NKS1 (NA(+)- AND K(+)-SENSITIVE 1)
267211_at	AT2G44065	1.59994	0.686135		TRUETL			mitochondrial ribosomal protein L2
264847_at	AT2G17380	1.59401	0.0146734		TRUETL			AP19 (associated protein 19)
245483_at	AT4G16190	1.57781	0.0308458	TRUETL	TRUETL			Papain family cysteine protease
255520_at	AT4G02230	1.57023	0.167758		TRUETL			RPL19C (ribosomal protein L19C)
250470_at	AT5G10160	1.56055	-0.435754	TRUETL	TRUETL	TRUETL		Thioesterase superfamily protein
256648_at	AT3G13580	1.55464	0.29868	TRUETL	TRUETL	TRUETL	TRUETL	RPL7D (ribosomal protein L7D)
251886_at	AT3G54260	1.54965	-0.414135	TRUETL	TRUETL	TRUETL		TBL36 (TRICHOME BIREFRINGENCE-LIKE 36)
266458_at	AT2G47710	1.54696	-0.620577	TRUETL	TRUETL	TRUETL	TRUETL	Adenine nucleotide alpha hydrolases-like superfamily protein
251222_at	AT3G62580	1.54155	0.482581	TRUETL	TRUETL	TRUETL	TRUETL	Late embryogenesis abundant (LEA) family protein
266355_at	AT2G01400	1.53653	1.15986	TRUETL		TRUETL		unknown protein
266760_at	AT2G46870	1.52844	-0.00855415	TRUETL				NGA1 (NGATHA1)
260154_at	AT1G52740	1.52629	-0.266608	TRUETL	TRUETL	TRUETL	TRUETL	HTA9 (HISTONE H2A PROTEIN 9)
265116_at	AT1G62480	1.52258	0.735414	TRUETL	TRUETL	TRUETL	TRUETL	Vacuolar calcium-binding protein-related
267174_at	AT2G37600	1.51905	0.690789	TRUETL	TRUETL	TRUETL	TRUETL	RPL36A (ribosomal protein L36A)
266988_at	AT2G39310	1.51465	0.0534473	TRUETL	TRUETL			JAL22 (JACALIN-RELATED LECTIN 22)
261004_at	AT1G26450	1.51344	0.331831	TRUETL		TRUETL		Carbohydrate-binding X8 domain superfamily protein
246888_at	AT5G26270	1.51338	-1.25443	TRUETL	TRUETL	TRUETL	TRUETL	unknown protein
252235_at	AT3G49910	1.50802	-0.00503164	TRUETL	TRUETL	TRUETL	TRUETL	RPL26A (ribosomal protein L26A)
259498_at	AT1G15880	1.49321	-1.04933	TRUETL	TRUETL	TRUETL	TRUETL	GOS11 (GOLGI SNARE 11)
248102_at	AT5G55140	1.48825	0.71021		TRUETL		TRUETL	chloroplast ribosomal protein L30
250721_at	AT5G06210	1.48822	0.447159	TRUETL	TRUETL			RNA-binding (RRM/RBD/RNP motifs) family protein
245638_s_at	AT1G24996; AT1G24822; AT1G25097	1.48535	-2.25077	TRUETL				unknown protein
246730_at	AT5G28060	1.48266	0.38975		TRUETL			RPS24B (ribosomal protein S24B)
247418_at	AT5G63030	1.47064	-0.330883			TRUETL	TRUETL	GRXC1 (GLUTAREDOXIN C1)
259186_at	AT3G01590	1.46808	0.448964	TRUETL	TRUETL	TRUETL		Galactose mutarotase-like superfamily protein
267430_at	AT2G34860	1.4619	-0.5761	TRUETL	TRUETL	TRUETL	TRUETL	EDA3 (embryo sac development arrest 3)
247449_at	AT5G62290	1.45635	0.271766	TRUETL	TRUETL	TRUETL	TRUETL	nucleotide-sensitive chloride conductance regulator (ICln) family protein
248421_at	AT5G51510	1.44688	0.435381	TRUETL	TRUETL			unknown protein
254335_at	AT4G22260	1.44334	-0.0706049	TRUETL	TRUETL	TRUETL		IM1 (IMMUTANS1), IM
267460_at	AT2G33810	1.4416	-0.542544	TRUETL		TRUETL		SPL3 (SQUAMOSA PROMOTER BINDING PROTEIN-LIKE 3)
263638_at	AT2G25310	1.42415	1.0629		TRUETL			unknown protein
246393_at	AT1G58150	1.41994	-0.967837	TRUETL		TRUETL		unknown protein
254789_at	AT4G12880	1.41628	0.867547	TRUETL	TRUETL			ENODL19 (EARLY NODULIN-LIKE PROTEIN 19)
257177_at	AT3G23490	1.40971	-0.636326	TRUETL		TRUETL	TRUETL	CYN (CYANASE)
248016_at	AT5G56380	1.40187	-1.63074	TRUETL		TRUETL		F-box/RNI-like/FBD-like domains-containing protein
250667_at	AT5G07090	1.40112	0.314924		TRUETL	TRUETL	TRUETL	RPS4B (ribosomal protein S4B)
255000_at	AT4G09800	1.39519	0.170534	TRUETL	TRUETL	TRUETL	TRUETL	RPS18C (ribosomal protein S18C)
258656_at	AT3G09900	1.39493	-0.333119	TRUETL	TRUETL	TRUETL	TRUETL	RABE1E (RAB GTPASE HOMOLOG E1E)
264342_at	AT1G12080	1.391	1.16949	TRUETL				Vacuolar calcium-binding protein-related
263706_s_at	AT1G31180; AT5G14200	1.39012	0.0969993		TRUETL			IMD3 (3-isopropylmalate dehydrogenase 3), IMD1; IMD1 (3-isopropylmalate dehydrogenase 1)
265895_at	AT2G15000	1.38535	0.581433		TRUETL			unknown protein
247845_at	AT5G58090	1.38223	0.0550274		TRUETL			O-Glycosyl hydrolases family 17 protein
265883_at	AT2G42310	1.37824	0.497998	TRUETL	TRUETL	TRUETL	TRUETL	unknown protein
260529_at	AT2G47400	1.37728	-0.279457	TRUETL	TRUETL	TRUETL	TRUETL	CP12-1 (CP12 DOMAIN-CONTAINING PROTEIN 1), CP12
267294_at	AT2G23670	1.37688	-0.563007			TRUETL	TRUETL	YCF37 (HOMOLOG OF SYNECHOCYSTIS YCF37)
247355_at	AT5G63670	1.37224	0.106491		TRUETL		TRUETL	SPT42 (SPT4 HOMOLOG 2)
250117_at	AT5G16440	1.37131	0.14029	TRUETL		TRUETL		IPP1 (ISOPENTENYL DIPHOSPHATE ISOMERASE 1)
255110_at	AT4G08770	1.37009	1.30169	TRUETL		TRUETL		PRX37 (PEROXIDASE 37)
257741_at	AT3G27340	1.36704	-0.191787	TRUETL		TRUETL		unknown protein
259256_at	AT3G07680	1.36446	0.549935		TRUETL	TRUETL	TRUETL	emp24/gp25L/p24 family/GOLD family protein
261272_at	AT1G26665	1.36444	-0.0985733	TRUETL	TRUETL	TRUETL		Mediator complex, subunit Med1
260441_at	AT1G68260	1.35744	0.134994	TRUETL	TRUETL	TRUETL		Thioesterase superfamily protein
266098_at	AT2G37870	1.35086	2.67147	TRUETL	TRUETL			Bifunctional inhibitor/lipid-transfer protein/seed storage 2S albumin superfamily protein
266517_at	AT2G35120	1.35062	0.721084	TRUETL	TRUETL			Single hybrid motif superfamily protein
251307_at	AT3G61200	1.35035	0.491552		TRUETL			Thioesterase superfamily protein
264285_at	AT1G62040	1.34904	0.190808		TRUETL		TRUETL	ATG8C (AUTOPHAGY 8C)
249701_at	AT5G35460	1.34888	-0.233656	TRUETL	TRUETL			unknown protein
256301_at	AT1G69510	1.34857	-0.191933		TRUETL			cAMP-regulated phosphoprotein 19-related protein
247656_at	AT5G59890	1.33143	0.0921626	TRUETL	TRUETL	TRUETL	TRUETL	ADF4 (ACTIN DEPOLYMERIZING FACTOR 4)
259184_at	AT3G01520	1.33045	-0.211503	TRUETL	TRUETL	TRUETL		Adenine nucleotide alpha hydrolases-like superfamily protein
259225_at	AT3G07590	1.32584	0.99401	TRUETL	TRUETL			Small nuclear ribonucleoprotein family protein
258730_at	AT3G11730	1.32366	0.0655995	TRUETL	TRUETL	TRUETL	TRUETL	RABD1 (RAB GTPASE HOMOLOG D1), TFP8
266789_at	AT2G29020	1.3217	0.182049	TRUETL	TRUETL	TRUETL	TRUETL	Rab5-interacting family protein
253971_at	AT4G26530	1.31763	-1.55563		TRUETL	TRUETL	TRUETL	Aldolase superfamily protein
247409_at	AT5G62980	1.31551	0.585582		TRUETL	TRUETL		FOLB2, putative dihydroneopterin aldolase
261252_at	AT1G05810	1.31112	-0.183596		TRUETL	TRUETL		RAB5E (RAB GTPASE HOMOLOG 5E), RAB11D
257599_at	AT3G24830	1.30798	0.362643	TRUETL	TRUETL	TRUETL	TRUETL	RPL13aB (ribosomal protein L13aB)
266168_at	AT2G38870	1.30635	-1.33733				TRUETL	PR (pathogenesis-related)-6 proteinase inhibitor family protein
260570_at	AT2G43710	1.30366	-0.330814		TRUETL			SSI2 (SUPPRESSOR OF SA INSENSITIVE 2), FAB2 (FATTY ACID BIOSYNTHESIS 2)
249073_at	AT5G44020	1.30252	-1.84457		TRUETL	TRUETL	TRUETL	acid phosphatase class B family protein
266311_at	AT2G27130	1.2993	-0.547507	TRUETL	TRUETL	TRUETL		Bifunctional inhibitor/lipid-transfer protein/seed storage 2S albumin superfamily protein
247523_at	AT5G61410	1.29431	-0.169003	TRUETL	TRUETL			RPE (D-ribulose-5-phosphate 3-epimerase), emb2728 (EMBRYO DEFECTIVE 2728)
261276_at	AT1G26670	1.2929	-0.959616		TRUETL	TRUETL	TRUETL	VTI12 (VESICAL TRANSPORT V-SNARE 12), VTI1B
257554_at	AT3G24890	1.28953	-0.638927	TRUETL		TRUETL		VAMP728 (VESICLE-ASSOCIATED MEMBRANE PROTEIN 728)
247955_at	AT5G56950	1.28285	0.852982		TRUETL			NAP1;3 (NUCLEOSOME ASSEMBLY PROTEIN1;3), NFA3 (NUCLEOSOME/CHROMATIN ASSEMBLY FACTOR GROUP A 3)
245333_at	AT4G14615	1.282	1.37844		TRUETL	TRUETL	TRUETL	unknown protein
263497_at	AT2G42540	1.27961	2.12566		TRUETL			COR15A (COLD-REGULATED 15A)
262314_at	AT1G70810	1.27838	0.0687659				TRUETL	Calcium-dependent lipid-binding (CaLB domain) family protein
250921_at	AT5G03460	1.27692	0.699971	TRUETL	TRUETL	TRUETL	TRUETL	unknown protein
258847_at	AT3G03100	1.27677	0.141135		TRUETL		TRUETL	NADH:ubiquinone oxidoreductase family protein
263247_at	AT2G31440	1.27357	-0.0702093		TRUETL			unknown protein
261203_at	AT1G12845	1.27054	0.814227		TRUETL			unknown protein
250090_at	AT5G17330	1.2702	1.35718			TRUETL		GAD (GLUTAMATE DECARBOXYLASE), GAD1 (GLUTAMATE DECARBOXYLASE 1)
266993_at	AT2G39210	1.2701	0.925108		TRUETL	TRUETL		Major facilitator superfamily protein
258747_at	AT3G05810	1.26774	0.457944		TRUETL		TRUETL	unknown protein
254216_at	AT4G23710	1.26517	0.324587	TRUETL	TRUETL	TRUETL	TRUETL	VAG2 (VACUOLAR ATP SYNTHASE SUBUNIT G2)
258788_at	AT3G11780	1.26411	0.138247		TRUETL		TRUETL	MD-2-related lipid recognition domain-containing protein
251341_at	AT3G60770	1.26093	0.581802	TRUETL	TRUETL			RPS13A (ribosomal protein S13A)
257677_at	AT3G20290	1.26017	0.61258	TRUETL	TRUETL			EHD1 (EPS15 HOMOLOGY DOMAIN 1)
258359_s_at	AT3G14415; AT3G14420	1.25582	-0.318834	TRUETL	TRUETL			GOX2 (GLYCOLATE OXIDASE 2); GOX1 (GLYCOLATE OXIDASE 1)
255458_at	AT4G02840	1.25518	0.455153		TRUETL	TRUETL	TRUETL	Small nuclear ribonucleoprotein family protein
258995_at	AT3G01790	1.24989	0.469971		TRUETL	TRUETL		mitochondrial ribosomal protein L13
266205_s_at	AT2G27860; AT1G08200	1.24969	-0.383083		TRUETL			AXS1 (UDP-D-APIOSE/UDP-D-XYLOSE SYNTHASE 1); AXS2 (UDP-D-APIOSE/UDP-D-XYLOSE SYNTHASE 2)
267001_at	AT2G34470	1.23981	-0.184342	TRUETL	TRUETL	TRUETL		UREG (UREASE ACCESSORY PROTEIN G), PSKF19
263777_at	AT2G46450	1.23565	-3.27012		TRUETL			CNGC12 (CYCLIC NUCLEOTIDE-GATED CHANNEL 12)
266253_at	AT2G27840	1.23353	0.879302		TRUETL	TRUETL		HDT13 (HISTONE DEACETYLASE 13), HDT4
253484_at	AT4G31720	1.22987	0.0743533		TRUETL		TRUETL	STG1 (SALT TOLERANCE DURING GERMINATION 1), TAFII15 (TBP-ASSOCIATED FACTOR II 15), TAF10 (TBP-ASSOCIATED FACTOR 10)
262418_at	AT1G50320	1.2274	-0.548246		TRUETL		TRUETL	THX (THIOREDOXIN X)
252441_at	AT3G46780	1.22692	-0.457274		TRUETL			PTAC16 (PLASTID TRANSCRIPTIONALLY ACTIVE 16)
245639_at	AT1G25260	1.22604	0.433878		TRUETL			RPP0D (acidic ribosomal protein P0D)
249795_at	AT5G23740	1.22389	0.524467	TRUETL	TRUETL	TRUETL	TRUETL	RPS11C (ribosomal protein S11C)
246384_at	AT1G77370	1.22293	0.471104		TRUETL			Glutaredoxin family protein
266460_at	AT2G47930	1.22205	-0.555437		TRUETL			AGP26 (ARABINOGALACTAN PROTEIN 26)
264669_at	AT1G09630	1.2219	0.243839		TRUETL			RABA2A (RAB GTPASE A2A), RAB-A2A, RAB11C
265247_at	AT2G43030	1.21694	-0.124527		TRUETL			chloroplast ribosomal protein L3
260564_at	AT2G43810	1.21353	0.527036	TRUETL	TRUETL	TRUETL		Small nuclear ribonucleoprotein family protein
248128_at	AT5G54770	1.21236	-0.306294	TRUETL	TRUETL	TRUETL	TRUETL	THI4 (THIAMINE4), TZ (THIAZOLE REQUIRING), THI1
259896_at	AT1G71500	1.21078	-1.0961		TRUETL			Rieske (2Fe-2S) domain-containing protein
252850_at	AT4G39880	1.20898	-0.0565976			TRUETL		ribosomal protein L23/L15e family protein
257235_at	AT3G15060	1.20456	-0.935876			TRUETL		RABA1G (RAB GTPASE HOMOLOG A1G)
252430_at	AT3G47470	1.20118	-0.374176	TRUETL	TRUETL	TRUETL	TRUETL	LHCA4 (LIGHT-HARVESTING CHLOROPHYLL-PROTEIN COMPLEX I SUBUNIT A4), CAB4
245386_at	AT4G14010	1.2007	-0.587505		TRUETL			RALFL32 (RALF-LIKE 32)
258775_at	AT3G10850	1.19774	0.180871	TRUETL		TRUETL	TRUETL	GLX2-2 (GLYOXALASE 2-2)
264702_at	AT1G70190	1.1966	0.619989		TRUETL	TRUETL		mitochondrial ribosomal protein L12
251676_at	AT3G57320	1.19656	0.116268		TRUETL			unknown protein
264774_at	AT1G22890	1.1959	-1.9758		TRUETL		TRUETL	unknown protein
258379_at	AT3G16700	1.19575	0.225651	TRUETL		TRUETL		Fumarylacetoacetate (FAA) hydrolase family protein
266188_at	AT2G39000	1.19547	-0.509385		TRUETL			Acyl-CoA N-acyltransferases (NAT) superfamily protein
264849_at	AT2G17360	1.19479	0.454932		TRUETL			RPS4A (ribosomal protein S4A)
252566_at	AT3G46040	1.18968	0.415662		TRUETL	TRUETL	TRUETL	RPS15aD (ribosomal protein S15aD)
254504_at	AT4G20030	1.18929	-0.386459	TRUETL		TRUETL		RNA-binding (RRM/RBD/RNP motifs) family protein
249815_at	AT5G23900	1.18713	0.146474		TRUETL	TRUETL	TRUETL	RPL13D (ribosomal protein L13D)
266983_at	AT2G39400	1.18513	-0.760265		TRUETL			alpha/beta-Hydrolases superfamily protein
263534_at	AT2G24940; AT2G24945	1.18486	-0.0737684	TRUETL	TRUETL	TRUETL	TRUETL	MAPR2 (MEMBRANE-ASSOCIATED PROGESTERONE BINDING PROTEIN 2); unknown protein
261373_at	AT1G53000	1.18351	0.0134104		TRUETL			CKS (CMP-KDO SYNTHETASE), KDSB
259119_at	AT3G01340	1.18336	0.0907605		TRUETL			Transducin/WD40 repeat-like superfamily protein
261218_at	AT1G20020	1.18108	-0.389631		TRUETL			FNR2 (FERREDOXIN-NADP(+)-OXIDOREDUCTASE 2), LFNR2
246962_s_at	AT5G24800	1.18055	-1.15276		TRUETL	TRUETL	TRUETL	bZIP9 (BASIC LEUCINE ZIPPER 9), bZO2H2 (BASIC LEUCINE ZIPPER O2 HOMOLOG 2)
246089_at	AT5G20570	1.18038	0.0949133		TRUETL		TRUETL	RBX1 (RING-BOX 1), ROC1 (REGULATOR OF CULLINS-1)
265287_at	AT2G20260	1.17943	-0.36234	TRUETL	TRUETL	TRUETL	TRUETL	PSAE-2 (PHOTOSYSTEM I SUBUNIT E-2)
250718_at	AT5G06240	1.17627	0.077518		TRUETL	TRUETL		emb2735 (EMBRYO DEFECTIVE 2735)
258405_at	AT3G17590	1.17408	-0.0202457	TRUETL	TRUETL			BSH (BUSHY GROWTH)
262684_s_at	AT1G76030; AT1G20260	1.17403	-0.0601956		TRUETL			VAB1 (VACUOLAR ATP SYNTHASE SUBUNIT B1); VAB3 (VACUOLAR ATP SYNTHASE SUBUNIT B3)
262499_at	AT1G21770	1.1715	-0.989058		TRUETL		TRUETL	Acyl-CoA N-acyltransferases (NAT) superfamily protein
245981_at	AT5G13100	1.17147	-0.648704				TRUETL	unknown protein
250409_at	AT5G10860	1.17114	0.125679		TRUETL			CBSX3 (CBS DOMAIN CONTAINING PROTEIN 3)
245400_at	AT4G17040	1.1708	0.0699483		TRUETL			CLPR4 (CLP PROTEASE R SUBUNIT 4), HON5 (HAPPY ON NORFLURAZON 5)
249343_at	AT5G40650	1.1706	0.767227		TRUETL	TRUETL	TRUETL	SDH2-2 (succinate dehydrogenase 2-2)
260391_at	AT1G74020	1.16608	-0.196586	TRUETL		TRUETL	TRUETL	SS2 (STRICTOSIDINE SYNTHASE 2)
267220_at	AT2G02500	1.16583	0.0361828	TRUETL		TRUETL		MCT (2-C-METHYL-D-ERYTHRITOL 4-PHOSPHATE CYTIDYLTRANSFERASE), ISPD
262312_at	AT1G70830	1.16436	-0.76184		TRUETL			MLP28 (MLP-LIKE PROTEIN 28)
258784_at	AT3G11770	1.16293	-0.186364		TRUETL	TRUETL	TRUETL	Polynucleotidyl transferase, ribonuclease H-like superfamily protein
245342_at	AT4G16720	1.1617	0.315075		TRUETL		TRUETL	RPL15A (ribosomal protein L15A)
250440_at	AT5G10360	1.15981	0.360196		TRUETL	TRUETL	TRUETL	RPS6B (ribosomal protein S6B), emb3010 (EMBRYO DEFECTIVE 3010)
248041_at	AT5G55940	1.15815	0.170769	TRUETL	TRUETL	TRUETL		emb2731 (EMBRYO DEFECTIVE 2731)
265142_at	AT1G51360	1.15768	0.040947		TRUETL			DAAB1 (DIMERIC A/B BARREL DOMAINS-PROTEIN 1)
254617_s_at	AT4G18730; AT5G45775	1.15682	0.264544		TRUETL		TRUETL	RPL11C (ribosomal protein L11C); RPL11D (ribosomal protein L11D)
246784_at	AT5G27430	1.15545	0.188885		TRUETL			signal peptidase subunit family protein
260693_at	AT1G32450	1.15186	1.20758			TRUETL		NRT1.5 (NITRATE TRANSPORTER 1.5)
258858_at	AT3G02080	1.15052	0.351529		TRUETL		TRUETL	RPS19A (ribosomal protein S19A)
250707_at	AT5G05950	1.14751	0.0106691		TRUETL	TRUETL		MEE60 (MATERNAL EFFECT EMBRYO ARREST 60)
258345_at	AT3G22845	1.1459	0.712821		TRUETL	TRUETL	TRUETL	emp24/gp25L/p24 family/GOLD family protein
246092_at	AT5G20500	1.1418	0.197432		TRUETL	TRUETL	TRUETL	Glutaredoxin family protein
263844_at	AT2G36930	1.14136	0.558893		TRUETL		TRUETL	zinc finger (C2H2 type) family protein
251094_at	AT5G01350	1.14101	-0.767124				TRUETL	unknown protein
253462_at	AT4G32150	1.14021	0.353644		TRUETL			VAMP11 (VESICLE-ASSOCIATED MEMBRANE PROTEIN 11)
247188_at	AT5G65430	1.13955	-0.573841		TRUETL			GRF8 (GENERAL REGULATORY FACTOR 8)
263973_at	AT2G42740	1.1391	-0.106587		TRUETL			RPL11A (ribosomal protein L11A)
256835_at	AT3G22890	1.13584	-0.284644		TRUETL			APS1 (ATP sulfurylase 1)
252514_at	AT3G46060	1.13563	-0.333268		TRUETL			RABA8A (RAB GTPASE HOMOLOG 8A), RA-3, RA3, RABE1C
265101_at	AT1G30880	1.13556	-0.057507		TRUETL			unknown protein
262172_at	AT1G74970	1.13143	-0.146342		TRUETL	TRUETL	TRUETL	chloroplast ribosomal protein S9
264421_at	AT1G43170	1.13006	-0.669244				TRUETL	RPL3A (ribosomal protein L3A), RPL1, emb2207 (EMBRYO DEFECTIVE 2207)
261317_at	AT1G53030	1.1288	0.465868		TRUETL			cytochrome c oxidase copper chaperone family protein
251018_at	AT5G02450	1.12775	0.689555		TRUETL		TRUETL	RPL36C (ribosomal protein L36C)
265826_at	AT2G35795	1.12767	0.945202		TRUETL		TRUETL	Chaperone DnaJ-domain superfamily protein
261970_at	AT1G65960	1.12657	-0.611321		TRUETL		TRUETL	GAD2 (GLUTAMATE DECARBOXYLASE 2)
260368_at	AT1G69700	1.12622	-0.321191	TRUETL	TRUETL	TRUETL	TRUETL	HVA22C (HVA22 homologue C)
255302_at	AT4G04830	1.12534	0.203896		TRUETL		TRUETL	MSRB5 (METHIONINE SULFOXIDE REDUCTASE B5)
247247_at	AT5G64650	1.12171	0.376351		TRUETL		TRUETL	mitochondrial ribosomal protein L17
254049_at	AT4G25740	1.12151	0.477581		TRUETL		TRUETL	RPS10A (ribosomal protein S10A)
262162_at	AT1G78020	1.12063	-0.0137942		TRUETL			unknown protein
251557_at	AT3G58730	1.12027	0.472358		TRUETL			VATD (VACUOLAR ATP SYNTHASE SUBUNIT D)
259942_at	AT1G71260	1.11986	0.326705		TRUETL	TRUETL		WHY2 (WHIRLY 2)
258678_at	AT3G08690	1.11969	0.427291			TRUETL		UBC11 (UBIQUITIN-CONJUGATING ENZYME 11)
262626_at	AT1G06430	1.1189	-0.408146		TRUETL			FTSH8 (FTSH PROTEASE 8)
255232_at	AT4G05330	1.11748	-0.166088		TRUETL			AGD13 (ARF-GAP DOMAIN 13)
259090_at	AT3G04920	1.11314	0.564312		TRUETL			RPS24A (ribosomal protein S24A)
263289_at	AT2G36170	1.11309	0.649556		TRUETL	TRUETL	TRUETL	RPL40A (ribosomal protein L40A), UBQ2 (UBIQUITIN EXTENSION PROTEIN 2)
263541_at	AT2G24860	1.11179	-0.20904		TRUETL	TRUETL	TRUETL	DnaJ/Hsp4 cysteine-rich domain superfamily protein
262592_at	AT1G15400	1.10838	-0.543139		TRUETL	TRUETL	TRUETL	unknown protein
245253_at	AT4G15440	1.10576	-0.500195		TRUETL			HPL1 (HYDROPEROXIDE LYASE 1), CYP74B2
251007_at	AT5G02610	1.10374	0.359563		TRUETL		TRUETL	RPL35D (ribosomal protein L35D)
267370_at	AT2G44525	1.10346	0.326439		TRUETL	TRUETL	TRUETL	unknown protein
267367_at	AT2G44210	1.10163	-0.24277		TRUETL	TRUETL	TRUETL	unknown protein
255131_at	AT4G08280	1.10122	-0.0905644		TRUETL		TRUETL	Thioredoxin superfamily protein
251926_at	AT3G53740	1.09981	0.436186		TRUETL	TRUETL	TRUETL	RPL36B (ribosomal protein L36B)
259238_at	AT3G11400	1.09609	0.189815		TRUETL	TRUETL	TRUETL	eIF3G1 (eukaryotic translation initiation factor 3G1)
259909_at	AT1G60870	1.09204	-0.128659		TRUETL			MEE9 (maternal effect embryo arrest 9)
254020_at	AT4G25700	1.09071	-0.66888		TRUETL		TRUETL	BCH1 (BETA CAROTENOID HYDROXYLASE 1), B1, CHY1, BETA-OHASE 1 (BETA-CAROTENE HYDROXYLASE 1)
250033_at	AT5G18110	1.08652	0.138128		TRUETL			NCBP (NOVEL CAP-BINDING PROTEIN)
246631_at	AT1G50740	1.08565	0.450317		TRUETL		TRUETL	unknown protein
253307_at	AT4G33670	1.08504	-0.0909945		TRUETL	TRUETL		L-galactose dehydrogenase (L-GalDH)
266258_at	AT2G27720	1.08376	0.635246		TRUETL	TRUETL	TRUETL	RPP2A (acidic ribosomal protein P2A)
265776_at	AT2G07340	1.08335	0.627706		TRUETL	TRUETL		PFD1 (PREFOLDIN 1)
249299_at	AT5G41340	1.07624	-0.291812		TRUETL	TRUETL		UBC4 (UBIQUITIN CONJUGATING ENZYME 4)
250495_at	AT5G09770	1.07494	0.715963		TRUETL		TRUETL	mitochondrial ribosomal L17 family protein
251798_at	AT3G55460	1.0716	0.14992		TRUETL		TRUETL	SCL30 (SC35-LIKE SPLICING FACTOR 30)
250714_at	AT5G06140	1.0716	-0.122075		TRUETL			SNX1 (SORTING NEXIN 1)
260127_at	AT1G36320	1.06943	-0.0644961		TRUETL		TRUETL	unknown protein
262678_at	AT1G75810	1.06635	-0.171408		TRUETL			unknown protein
260870_at	AT1G43890	1.06404	0.204073		TRUETL		TRUETL	RAB18 (RAB GTPASE HOMOLOG 18), RAB18-1, RABC, RABC-1
250368_at	AT5G11280	1.06385	0.199049		TRUETL			unknown protein
254388_at	AT4G21860	1.062	-0.466037		TRUETL		TRUETL	MSRB2 (METHIONINE SULFOXIDE REDUCTASE B 2)
248173_at	AT5G54580	1.06061	0.352128		TRUETL		TRUETL	RNA-binding (RRM/RBD/RNP motifs) family protein
262415_at	AT1G49400	1.06036	0.78196		TRUETL	TRUETL	TRUETL	emb1129 (EMBRYO DEFECTIVE 1129)
261583_at	AT1G01090	1.05935	-0.00333359		TRUETL			PDH-E1 ALPHA (PYRUVATE DEHYDROGENASE E1 ALPHA)
247006_at	AT5G67490	1.05752	0.208325		TRUETL		TRUETL	unknown protein
266207_at	AT2G27680	1.05729	-0.170906		TRUETL			NAD(P)-linked oxidoreductase superfamily protein
263126_at	AT1G78460	1.05543	-0.976286		TRUETL			SOUL heme-binding family protein
253138_at	AT4G35490	1.0549	0.682583		TRUETL		TRUETL	mitochondrial ribosomal protein L11
248943_s_at	AT5G45490; AT5G45440	1.0544	-0.240868		TRUETL			P-loop containing nucleoside triphosphate hydrolases superfamily protein
253336_at	AT4G33250	1.05129	0.433154		TRUETL		TRUETL	eIF3K1 (eukaryotic translation initiation factor 3K1)
248331_at	AT5G52650	1.05109	0.472393				TRUETL	RPS10C (ribosomal protein S10C)
253273_at	AT4G34180	1.04978	0.982529		TRUETL			Cyclase family protein
259965_at	AT1G53670	1.04904	-0.781134		TRUETL		TRUETL	MSRB1 (METHIONINE SULFOXIDE REDUCTASE B 1)
247107_at	AT5G66040	1.04881	-0.00391836		TRUETL		TRUETL	STR16 (SULFURTRANSFERASE PROTEIN 16)
258662_at	AT3G02900	1.04788	0.083809		TRUETL		TRUETL	unknown protein
248473_at	AT5G50810	1.04687	0.691393		TRUETL	TRUETL	TRUETL	TIM8 (TRANSLOCASE INNER MEMBRANE SUBUNIT 8)
259332_at	AT3G03830	1.04673	-0.503153			TRUETL		SAUR-like auxin-responsive protein family
258432_at	AT3G16570	1.04648	-0.223883		TRUETL	TRUETL	TRUETL	RALF23 (RAPID ALKALINIZATION FACTOR 23)
262340_at	AT1G64105; AT1G64100	1.04598	0.824413		TRUETL		TRUETL	NAC027 (NAC DOMAIN CONTAINING PROTEIN 27); pentatricopeptide (PPR) repeat-containing protein
252372_at	AT3G48000	1.04577	-0.209372				TRUETL	ALDH2 (ALDEHYDE DEHYDROGENASE 2), ALDH2A, ALDH2B4
266700_at	AT2G19740	1.04383	0.556139		TRUETL	TRUETL	TRUETL	RPL31A (ribosomal protein L31A)
257193_at	AT3G13160	1.04352	0.702853		TRUETL			Tetratricopeptide repeat (TPR)-like superfamily protein
265894_at	AT2G15050	1.04278	-3.27274				TRUETL	LTP7 (LIPID TRANSFER PROTEIN 7), LTP
267638_at	AT2G42210	1.0426	0.174139		TRUETL		TRUETL	OEP16-3
258249_s_at	AT3G15820; AT3G15830	1.04238	-0.755518		TRUETL			ROD1 (REDUCED OLEATE DESATURATION 1); phosphatidic acid phosphatase (PAP2)-related
248957_at	AT5G45620	1.04161	-0.00532054		TRUETL	TRUETL		Proteasome component (PCI) domain protein
262536_at	AT1G17100	1.03921	0.539507		TRUETL		TRUETL	SOUL heme-binding family protein
264271_at	AT1G60270	1.03593	1.27695		TRUETL	TRUETL		BGLU6 (BETA GLUCOSIDASE 6)
254620_at	AT4G18590	1.03483	0.268323		TRUETL			Nucleic acid-binding, OB-fold-like protein
246862_at	AT5G25760	1.03449	0.0480708		TRUETL		TRUETL	PEX4 (PEROXIN4), UBC21 (UBIQUITIN-CONJUGATING ENZYME 21)
255505_at	AT4G02080	1.03214	0.0604212		TRUETL		TRUETL	SAR1 (SECRETION-ASSOCIATED RAS SUPER FAMILY 1), SAR2, SARA1C
264639_at	AT1G65650	1.03163	0.492826		TRUETL			UCH2
253049_at	AT4G37300	1.02947	-0.564395		TRUETL		TRUETL	MEE59 (MATERNAL EFFECT EMBRYO ARREST 59)
264446_at	AT1G27310	1.02863	0.194695				TRUETL	NTF2A (NUCLEAR TRANSPORT FACTOR 2A)
250317_at	AT5G12250	1.02857	-0.382825		TRUETL			TUB6 (BETA-6 TUBULIN)
261416_at	AT1G07770	1.02244	-0.0557155		TRUETL		TRUETL	RPS15A (ribosomal protein S15A)
262694_at	AT1G62790	1.01995	1.09173		TRUETL	TRUETL	TRUETL	Bifunctional inhibitor/lipid-transfer protein/seed storage 2S albumin superfamily protein
247434_at	AT5G62575	1.01895	1.22707		TRUETL		TRUETL	SDH7 (SUCCINATE DEHYDROGENASE 7), SDH7B (SUCCINATE DEHYDROGENASE 7B)
261826_at	AT1G11580	1.01829	1.79256		TRUETL			PMEPCRA (METHYLESTERASE PCR A)
256160_at	AT1G30120	1.01728	-0.275695		TRUETL		TRUETL	PDH-E1 BETA (PYRUVATE DEHYDROGENASE E1 BETA)
264545_at	AT1G55670	1.0168	-0.16755		TRUETL		TRUETL	PSAG (PHOTOSYSTEM I SUBUNIT G)
262497_at	AT1G21720	1.0156	0.335006		TRUETL			PBC1 (PROTEASOME BETA SUBUNIT C1)
266791_at	AT2G02960	1.01522	-0.624909		TRUETL			RING/FYVE/PHD zinc finger superfamily protein
264613_at	AT1G04640	1.01458	-0.170258		TRUETL		TRUETL	LIP2 (LIPOYLTRANSFERASE 2)
264575_at	AT1G05190	1.01395	-0.13562		TRUETL			chloroplast ribosomal protein L6, emb2394 (EMBRYO DEFECTIVE 2394)
260109_at	AT1G63260	1.01215	-0.185094				TRUETL	TET10 (TETRASPANIN10)
253234_at	AT4G34265	1.01098	0.0029509		TRUETL		TRUETL	unknown protein
251885_at	AT3G54050	1.01047	-0.537228		TRUETL			HCEF1 (HIGH CYCLIC ELECTRON FLOW 1)
265257_at	AT2G20420	1.01027	0.735898		TRUETL			ATP citrate lyase (ACL) family protein
265352_at	AT2G16600	1.00937	0.561836		TRUETL			ROC3 (rotamase CyP (cytosolic cyclophilin) 3)
246744_at	AT5G27760	1.00789	0.249026		TRUETL		TRUETL	Hypoxia-responsive family protein
250384_at	AT5G11500	1.00477	-0.00467564				TRUETL	unknown protein
250144_at	AT5G14680	1.00467	0.49578		TRUETL			Adenine nucleotide alpha hydrolases-like superfamily protein
259357_at	AT1G13380	1.00455	0.000483643		TRUETL	TRUETL		unknown protein
265990_at	AT2G24280	1.00452	-0.480732		TRUETL		TRUETL	alpha/beta-Hydrolases superfamily protein
261561_at	AT1G01730	1.00446	-0.0131614		TRUETL		TRUETL	unknown protein
251810_at	AT3G55250	1.00285	-0.25475		TRUETL		TRUETL	PDE329 (PIGMENT DEFECTIVE 329)
252462_at	AT3G47250	0.682584	-5.3698			TRUE		unknown protein
250815_s_at	AT5G05060; AT5G05040	-0.0133304	-3.42407			TRUE		Cystatin/monellin superfamily protein
263023_at	AT1G23960	-0.164342	-3.63757			TRUE		unknown protein
245501_at	AT4G15620	-0.702306	-3.42193			TRUE		unknown protein
249239_at	AT5G41990; AT5G41992	-1.00535	-0.0853605		TRUETL		TRUETL	WITH NO LYSINE (K) KINASE 8 (WNK8); CPuORF58 (Conserved peptide upstream open reading frame 58)	2	-0.115797
262794_at	AT1G13120	-1.00887	-0.191904		TRUETL	TRUETL		AtGLE1 (A. THALIANA HOMOLOG OF YEAST GLE1)	3	-0.194783
251015_at	AT5G02480	-1.01016	-0.229214		TRUETL			HSP20 (heat shock protein 20)-like chaperones superfamily protein	4	-0.121179
252182_at	AT3G50670	-1.01267	0.260911		TRUETL			U1-70K (U1 SMALL NUCLEAR RIBONUCLEOPROTEIN-70K), U1SNRNP	0	-0.277868
261681_at	AT1G47340	-1.01295	0.311455		TRUETL			F-box and associated interaction domains-containing protein	1	-1.02835
261873_at	AT1G11350	-1.02797	-0.806366		TRUETL			SD1-13 (S-DOMAIN-1 13)	0	-0.259179
265227_s_at	AT2G07695; ATMG01280	-1.03914	0.0254369		TRUETL			cytochrome c oxidase subunit II, putative; cytochrome c oxidase subunit II, ORF291	mitochondrial	-0.260253
263958_at	AT2G36240	-1.04355	-0.245014		TRUETL			pentatricopeptide (PPR) repeat-containing protein	0	-0.22282
246018_at	AT5G10695	-1.04776	0.537839		TRUETL		TRUETL	unknown protein	2	-1.62852
258507_at	AT3G06500	-1.06105	0.247783		TRUETL		TRUETL	A/N-InvC (ALKALINE/NEUTRAL INVERTASE C)	0	-0.559601
262342_at	AT1G64150	-1.06389	-0.295195		TRUETL		TRUETL	unknown protein	0	-0.720203
257181_at	AT3G13190	-1.06484	-0.178296			TRUETL		unknown protein	2
254944_at	AT4G10930	-1.06629	-0.00433465			TRUETL		unknown protein	0	-1.15
245307_at	AT4G16770	-1.07765	0.0579835			TRUETL		oxidoreductase, 2OG-Fe(II) oxygenase family protein	0	-1.27359
267157_at	AT2G37630	-1.08096	-0.108925		TRUETL	TRUETL	TRUETL	AS1 (ASYMMETRIC LEAVES 1), MYB91 (MYB DOMAIN PROTEIN 91), PHAN (PHANTASTICA-LIKE 1)	3	-0.284218
247668_at	AT5G60100	-1.08178	0.467337		TRUETL			PRR3 (PSEUDO-RESPONSE REGULATOR 3)	7	-0.408263
249095_at	AT5G43900	-1.086	-0.0245503		TRUETL			MYA2 (MYOSIN 2)	0	-0.488503
253340_s_at	AT4G33260; AT4G33270	-1.08695	0.0557375		TRUETL			CDC20.2 (CELL DIVISION CYCLE 20.2); CDC20.1 (CELL DIVISION CYCLE 20.1)	0	-0.307587
255979_at	AT1G33980	-1.08698	0.774849		TRUETL			UPF3	1	-0.716157
253075_at	AT4G36150	-1.09062	0.20548			TRUETL		Disease resistance protein (TIR-NBS-LRR class) family	1
261322_at	AT1G44750	-1.1066	0.457264		TRUETL		TRUETL	PUP11 (PURINE PERMEASE 11)	0-9	-0.808467
251952_at	AT3G53650	-1.11037	-0.623367			TRUETL		Histone superfamily protein	0
255913_at	AT1G66980	-1.13968	-0.731863		TRUETL			SNC4 (SUPPRESSOR OF NPR1-1 CONSTITUTIVE 4)	0	-0.643015
256920_at	AT3G18980	-1.14162	-0.205874		TRUETL			ETP1 (EIN2 TARGETING PROTEIN1)	0	-0.556424
261651_at	AT1G27760	-1.14806	-0.479912		TRUETL			SAT32 (SALT-TOLERANCE 32)	1	0.0804098
251115_at	AT5G01400	-1.15419	-0.320978		TRUETL			ESP4 (ENHANCED SILENCING PHENOTYPE 4)	0	-0.22876
252340_at	AT3G48920	-1.15506	0.820031			TRUETL		MYB45 (MYB DOMAIN PROTEIN 45)
262355_at	AT1G72820	-1.15692	-0.503851	TRUETL	TRUETL			mitochondrial substrate carrier family protein	4	-0.0240398
252079_at	AT3G51630; AT3G51632	-1.17347	-0.242256		TRUETL			WITH NO LYSINE (K) KINASE 5 (WNK5); CPuORF44 (Conserved peptide upstream open reading frame 44)	3	-0.370731
248291_at	AT5G53020	-1.17358	-0.586848	TRUETL	TRUETL	TRUETL		Ribonuclease P protein subunit P38-related	0	-0.266771
248895_at	AT5G46330	-1.18198	-0.0790225			TRUETL		FLS2 (FLAGELLIN-SENSITIVE 2)	0
257239_at	AT3G24100	-1.18396	0.0724703		TRUETL		TRUETL	Uncharacterised protein family SERF	0	-1.37325
264686_at	AT1G09840	-1.18515	-0.247629		TRUETL		TRUETL	SK41 (SHAGGY-LIKE PROTEIN KINASE 41), HIR1 (HYPERSENSITIVE INDUCED REACTION 1)	4	-0.235222
261588_at	AT1G01670	-1.19436	0.594496	TRUETL		TRUETL		RING/U-box superfamily protein	2	-0.945557
257648_at	AT3G16840	-1.1956	0.426866		TRUETL			P-loop containing nucleoside triphosphate hydrolases superfamily protein	0	-0.206831
256291_at	AT3G12200	-1.19663	0.110647		TRUETL			NEK7 (NIMA-RELATED KINASE7)	1	-1.10154
259902_at	AT1G74170	-1.20398	0.424654	TRUETL		TRUETL		RLP13 (RECEPTOR LIKE PROTEIN 13)	8	-1.12644
259770_s_at	AT1G29410; AT1G07780; AT5G05590	-1.20539	1.04599		TRUETL			PAI3 (PHOSPHORIBOSYLANTHRANILATE ISOMERASE 3); PAI1 (PHOSPHORIBOSYLANTHRANILATE ISOMERASE 1), TRP6 (TRANSIENT RECEPTOR POTENTIAL 6); PAI2 (PHOSPHORIBOSYLANTHRANILATE ISOMERASE 2)	0	-1.20786
244980_at	ATCG00760	-1.20721	0.393842		TRUETL	TRUETL	TRUETL	chloroplast ribosomal protein L36	plastid	-0.708581
245004_at	ATCG00300	-1.2268	-0.0716703				TRUETL	PSBZ (PHOTOSYSTEM II REACTION CENTER PROTEIN Z), YCF9	plastid
262933_at	AT1G65840	-1.23986	-0.491962	TRUETL	TRUETL	TRUETL		PAO4 (POLYAMINE OXIDASE 4)	2	0.263136
246168_at	AT5G32460	-1.25091	0.542222			TRUETL		Transcriptional factor B3 family protein
247635_at	AT5G60550; AT5G60548	-1.26066	-0.405024		TRUETL			GRIK2 (GEMINIVIRUS REP INTERACTING KINASE 2); CPuORF62 (Conserved peptide upstream open reading frame 62)	4	-0.1841
261602_at	AT1G49630	-1.28646	-1.13609	TRUETL		TRUETL		PREP2 (PRESEQUENCE PROTEASE 2)	0	-1.71532
266152_s_at	AT2G12050; AT3G31908; AT3G32377	-1.28925	0.680482	TRUETL		TRUETL		pseudogene, embryogenesis protein-related, similar to BABY BOOM; pseudogene, similar to aintegumenta-like protein; pseudogene, similar to aintegumenta-like protein
261569_at	AT1G01060	-1.32242	-1.14148	TRUETL	TRUETL			LHY (LATE ELONGATED HYPOCOTYL)	5	-0.768855
254679_at	AT4G18120	-1.33556	0.118434		TRUETL			ML3 (MEI2-LIKE 3)	1	-0.404018
251954_at	AT3G53670; AT3G53668	-1.3401	-0.725717	TRUETL	TRUETL	TRUETL	TRUETL	unknown protein; CPuORF51 (Conserved peptide upstream open reading frame 51)	2	-0.238138
248650_at	AT5G49250	-1.34191	0.59123	TRUETL		TRUETL		Beta-galactosidase related protein
258256_at	AT3G26890	-1.34711	-0.525987	TRUETL	TRUETL	TRUETL	TRUETL	unknown protein	8	-0.317612
253805_at	AT4G28260	-1.35306	-1.34602		TRUETL			unknown protein	2	0.115005
258114_at	AT3G14660	-1.37479	-0.607873		TRUETL	TRUETL	TRUETL	CYP72A13 (CYTOCHROME P450, FAMILY 72, SUBFAMILY A, POLYPEPTIDE 13)	1	-0.356498
247768_at	AT5G58900	-1.38022	-0.316697	TRUETL	TRUETL	TRUETL	TRUETL	Homeodomain-like transcriptional regulator	6	-0.190765
251344_at	AT3G60920	-1.38188	0.667192	TRUETL		TRUETL		beige/BEACH domain-containing protein	0	-1.21823
264257_at	AT1G09230	-1.41722	0.548123	TRUETL	TRUETL	TRUETL		RNA-binding (RRM/RBD/RNP motifs) family protein	1	-1.3768
266093_at	AT2G37990	-1.42256	0.618287		TRUETL		TRUETL	ribosome biogenesis regulatory protein (RRS1) family protein	0	-0.509491
267300_at	AT2G30140	-1.43459	1.41829	TRUETL	TRUETL	TRUETL	TRUETL	UDP-Glycosyltransferase superfamily protein	0	-1.33793
249693_at	AT5G35750	-1.43944	-0.977387	TRUETL	TRUETL			HK2 (HISTIDINE KINASE 2)	0	-0.457909
251347_at	AT3G61010	-1.44679	0.564166		TRUETL			Ferritin/ribonucleotide reductase-like family protein	0	-0.279831
250942_at	AT5G03350	-1.48588	-3.63413	TRUETL				Legume lectin family protein
245873_at	AT1G26260	-1.492	0.756458	TRUETL	TRUETL	TRUETL		CIB5 (CRYPTOCHROME-INTERACTING BASIC-HELIX-LOOP-HELIX 5)	2	-0.483625
254560_at	AT4G19110; AT4G19112	-1.52493	-1.73886	TRUETL	TRUETL			Protein kinase superfamily protein; CPuORF25 (Conserved peptide upstream open reading frame 25)	8	-0.376449
250433_at	AT5G10400	-1.52505	-2.66959	TRUETL				H3.1 (HISTONE 3.1)	0	-1.85167
254741_s_at	AT4G13900; AT4G13920	-1.55047	-1.31465	TRUETL				RLP49 (RECEPTOR LIKE PROTEIN 49), pseudogene; RLP50 (RECEPTOR LIKE PROTEIN 50)
264667_s_at	AT1G09980; AT1G58350	-1.59278	-0.59481	TRUETL	TRUETL	TRUETL	TRUETL	Putative serine esterase family protein; ZW18	3	-0.451268
260012_at	AT1G67865	-1.63625	-4.50861	TRUETL				unknown protein
254153_at	AT4G24450	-1.64937	1.16724		TRUETL			PWD (phosphoglucan, water dikinase), GWD2, GWD3	3
264218_at	AT1G60200	-1.65609	0.321437	TRUETL	TRUETL			splicing factor PWI domain-containing protein / RNA recognition motif (RRM)-containing protein	0	-0.267675
250660_at	AT5G07060	-1.66645	0.252709	TRUETL		TRUETL		MAC5C (MOS4-ASSOCIATED COMPLEX SUBUNIT 5C)		-0.819623
253212_s_at	AT4G34890; AT4G34900	-1.68489	0.743928	TRUETL	TRUETL			XDH1 (XANTHINE DEHYDROGENASE 1); XDH2 (XANTHINE DEHYDROGENASE 2)	0	-1.36933
252459_s_at	AT3G47220; AT3G47290	-1.69914	-2.83163	TRUETL				PLC9 (PHOSPHATIDYLINOSITOL-SPECIFIC PHOSPHOLIPASE C9); PLC8 (PHOSPHATIDYLINOSITOL-SPECIFIC PHOSPHOLIPASE C8)
252415_at	AT3G47340	-1.70345	-3.01709	TRUETL				ASN1 (GLUTAMINE-DEPENDENT ASPARAGINE SYNTHASE 1), DIN6 (DARK INDUCIBLE 6)
256527_at	AT1G66100	-1.74602	-6.14214	TRUETL		TRUETL	TRUETL	PR (pathogenesis-related)-13 (thionin) family protein
263769_at	AT2G06390	-1.77148	-0.092497	TRUETL				transposable element gene
250979_at	AT5G03090	-1.7718	0.962175	TRUETL		TRUETL		unknown protein
266680_s_at	AT2G19850; AT3G54730	-1.7963	1.82247	TRUETL		TRUETL		unknown protein	0	-0.836
245002_at	ATCG00270	-1.79766	-0.353535		TRUETL			PSBD (PHOTOSYSTEM II REACTION CENTER PROTEIN D)	plastid
244981_at	ATCG00770	-1.83747	0.285392				TRUETL	chloroplast ribosomal protein S8	plastid
245003_at	ATCG00280	-1.84617	-0.572678		TRUETL		TRUETL	PSBC (PHOTOSYSTEM II REACTION CENTER PROTEIN C)	plastid
264756_at	AT1G61370	-1.84722	1.09521	TRUETL		TRUETL		S-locus lectin protein kinase family protein	0	-0.765661
248953_at	AT5G45430; AT5G45428	-1.85203	-1.46137	TRUETL	TRUETL			Protein kinase superfamily protein; CPuORF24 (Conserved peptide upstream open reading frame 24)	8	0.115134
266196_at	AT2G39110	-1.90414	0.426838	TRUETL		TRUETL		Protein kinase superfamily protein	1	-1.9
246552_at	AT5G15420	-1.91665	1.2887	TRUETL		TRUETL		unknown protein		-2.31175
249780_at	AT5G24240	-1.93959	1.31673	TRUETL		TRUETL		Phosphatidylinositol 3- and 4-kinase family protein, ubiquitin family protein	2
245010_at	ATCG00420	-1.94686	-0.556914				TRUETL	NDHJ (NADH dehydrogenase subunit J)	plastid
265843_at	AT2G35690	-1.94722	0.726325	TRUETL		TRUETL		ACX5 (ACYL-COA OXIDASE 5)	0	-2.0266
245016_at	ATCG00500	-2.07839	-0.229027		TRUETL			ACCD (ACETYL-COA CARBOXYLASE CARBOXYL TRANSFERASE SUBUNIT BETA)	plastid
248067_at	AT5G55600	-2.12322	-0.526356	TRUETL	TRUETL			agenet domain-containing protein / bromo-adjacent homology (BAH) domain-containing protein	7	-0.720758
245018_at	ATCG00520	-2.12607	-0.32194		TRUETL			YCF4	plastid	-0.256826
245011_at	ATCG00430	-2.16042	-0.647666				TRUETL	PSBG (PHOTOSYSTEM II REACTION CENTER PROTEIN G)	plastid
262421_at	AT1G50290	-2.16213	2.79608	TRUETL	TRUETL	TRUETL		unknown protein	2	-1.86373
255893_at	AT1G17960	-2.26051	1.31408	TRUETL				Threonyl-tRNA synthetase	0	-1.25495
265486_at	AT2G15560	-2.32729	4.08533	TRUETL				Putative endonuclease or glycosyl hydrolase	1	-3.2152
245047_at	ATCG00020	-2.39661	0.617909		TRUETL			PSBA (PHOTOSYSTEM II REACTION CENTER PROTEIN A)	plastid	-0.636271
253707_at	AT4G29200	-2.4335	1.84051	TRUETL				Beta-galactosidase related protein	0	-2.07091
250135_at	AT5G15360	-2.46411	3.14828	TRUE		TRUETC		unknown protein	0	-1.90203
246794_s_at	AT5G27010; AT5G06350	-2.48374	1.51153	TRUETL		TRUETL		ARM repeat superfamily protein	0	-2.20822
262790_at	AT1G10840	-2.84233	-2.18427	TRUETL	TRUETL	TRUETL	TRUETL	eIF3H1 (eukaryotic translation initiation factor 3H1)	mutated gene	0.437383
245025_at	ATCG00130	-2.87477	-0.39241		TRUETL			ATPF (ATPase F subunit)	plastid
245015_at	ATCG00490	-3.21947	-0.661967		TRUETL			RBCL (LARGE SUBUNIT OF RUBISCO)	plastid	-1.15625
1) Where known, the number of uORFs in the 5' UTR is listed based on full-length cDNA data from the TAIR10 Arabidopsis database. If a Conserved-Peptide uORF is present, the number is bolded.
2) The translational response in the rpl24b mutant is given for comparison. Missing data can be due to extensive absent calls.

## Sheet: C. rpl24b&eif3h
Supplemental Data File 1C. List of mRNAs whose translation is stimulated or repressed in both rpl24b and eif3h mutants (see Fig. 2B).
	These data are an excerpt from the data listed in sheets A and B.
	Δlog2[TL] : Difference in translation state between mutant and WT.
	Δlog2[TC] : Difference in transcript level between mutant and wild type.
		Fold change >2x and FDR < 0.05
		Fold change >2x
		Fold change <2x
	Locus Identifier	Δ[TL] rpl24b/WT	Δ[TC] rpl24b/WT	Δ[TL] eif3h/WT	Δ[TC] eif3h/WT	Annotation (TAIR10)
	AT2G40010	2.96171	-2.11434	2.46988	-1.00989	RPP0A (acidic ribosomal protein P0A)
	AT5G56380	2.73819	-3.03921	1.40187	-1.63074	F-box/RNI-like/FBD-like domains-containing protein
	AT1G02300	2.27779	1.99296	3.18916	1.93848	Cysteine proteinases superfamily protein
	AT1G35612	2.25329	-4.11204	2.48081	-2.36876	pseudogene of Ulp1 protease family protein
	AT4G38330; AT4G38280; AT2G45250	2.09809	-1.59997	2.10209	-1.82028	Integral membrane protein hemolysin-III homolog; unknown protein; Integral membrane protein hemolysin-III homolog
	AT1G54260	2.05838	-1.99046	2.21077	-1.49645	winged-helix DNA-binding transcription factor family protein
	AT1G65370	2.03984	-1.64662	2.12103	-1.1132	TRAF-like family protein
	AT3G29120; AT5G39060; AT1G62766; AT1G08105	2.03624	-1.42575	2.07919	-1.21651	hAT-like transposase family (hobo/Ac/Tam3), transposable element gene
	AT1G58150	1.93298	-0.977308	1.41994	-0.967837	unknown protein
	AT3G14600	1.88172	-0.169114	1.88158	-0.273689	RPL18aC (ribosomal protein L18aC)
	AT5G26270	1.76228	-1.55723	1.51338	-1.25443	unknown protein
	AT5G51620	1.69095	-2.3379	2.48616	-1.4249	unknown protein
	AT5G35360	1.67668	-0.462619	1.64626	-0.375032	CAC2 (ACETYL CO-ENZYME A CARBOXYLASE BIOTIN CARBOXYLASE SUBUNIT)
	AT3G48680	1.64758	-0.063777	1.86974	0.388506	GAMMA CAL2 (GAMMA CARBONIC ANHYDRASE-LIKE 2)
	AT4G03400	1.59207	1.1686	2.16414	0.823206	DFL2 (DWARF IN LIGHT 2), GH3-1
	AT2G46450	1.59142	-4.48333	1.23565	-3.27012	CNGC12 (CYCLIC NUCLEOTIDE-GATED CHANNEL 12)
	AT2G02960	1.56303	-0.855086	1.01522	-0.624909	RING/FYVE/PHD zinc finger superfamily protein
	AT5G23900	1.51063	0.307103	1.18713	0.146474	RPL13D (ribosomal protein L13D)
	AT3G54260	1.48032	-0.217755	1.54965	-0.414135	TBL36 (TRICHOME BIREFRINGENCE-LIKE 36)
	AT5G43270	1.40844	-2.09766	1.66395	-1.8126	SPL2 (SQUAMOSA PROMOTER BINDING PROTEIN-LIKE 2)
	AT3G24890	1.38497	-0.787246	1.28953	-0.638927	VAMP728 (VESICLE-ASSOCIATED MEMBRANE PROTEIN 728)
	AT1G43170	1.27888	-0.191915	1.13006	-0.669244	RPL3A (ribosomal protein L3A), RPL1, emb2207 (EMBRYO DEFECTIVE 2207)
	AT3G13580	1.24885	0.0618155	1.55464	0.29868	RPL7D (ribosomal protein L7D)
	AT1G71260	1.21294	0.502534	1.11986	0.326705	WHY2 (WHIRLY 2)
	AT4G39880	1.20815	-0.16406	1.20898	-0.0565976	ribosomal protein L23/L15e family protein
	AT1G64105; AT1G64100	1.16684	0.85694	1.04598	0.824413	NAC027 (NAC DOMAIN CONTAINING PROTEIN 27); pentatricopeptide (PPR) repeat-containing protein
	AT2G43710	1.16515	-0.5502	1.30366	-0.330814	SSI2 (SUPPRESSOR OF SA INSENSITIVE 2), FAB2 (FATTY ACID BIOSYNTHESIS 2)
	AT5G18800	1.14334	-0.00360267	2.38475	0.214154	Cox19-like CHCH family protein
	AT2G27130	1.11338	-0.551068	1.2993	-0.547507	Bifunctional inhibitor/lipid-transfer protein/seed storage 2S albumin superfamily protein
	AT3G24830	1.10275	0.340045	1.30798	0.362643	RPL13aB (ribosomal protein L13aB)
	AT3G13160	1.08746	0.7505	1.044	0.703	Tetratricopeptide repeat (TPR)-like superfamily protein
	AT1G70190	1.07414	0.274013	1.1966	0.619989	mitochondrial ribosomal protein L12
	AT5G10360	1.05719	0.345795	1.15981	0.360196	RPS6B (ribosomal protein S6B), emb3010 (EMBRYO DEFECTIVE 3010)
	AT2G27840	1.01142	0.999627	1.23353	0.879302	HDA13 (HISTONE DEACETYLASE 13), HDT4
	AT4G15440	1.00844	0.171679	1.10576	-0.500195	HPL1 (HYDROPEROXIDE LYASE 1), CYP74B2
	Locus Identifier	Δ[TL] rpl24b/WT	Δ[TC] rpl24b/WT	Δ[TL] eif3h/WT	Δ[TC] eif3h/WT	Annotation (TAIR10)
	AT2G35690	-2.0266	1.09735	-1.94722	0.726325	ACX5 (ACYL-COA OXIDASE 5)
	AT1G49630	-1.71532	-1.40349	-1.28646	-1.13609	PREP2 (PRESEQUENCE PROTEASE 2)
	AT5G10695	-1.62852	0.151846	-1.04776	0.537839	unknown protein
	AT5G03090	-1.4988	1.17892	-1.7718	0.962175	unknown protein
	AT1G09230	-1.3768	0.977165	-1.41722	0.548123	RNA-binding (RRM/RBD/RNP motifs) family protein
	AT3G24100	-1.37325	-0.11949	-1.18396	0.0724703	Uncharacterised protein family SERF
	AT4G34890; AT4G34900	-1.36933	0.563028	-1.68489	0.743928	XDH1 (XANTHINE DEHYDROGENASE 1); XHD2 (XANTHINE DEHYDROGENASE 2)
	AT2G30140	-1.33793	1.74631	-1.43459	1.41829	UDP-Glycosyltransferase superfamily protein
	AT2G12050; AT3G31908; AT3G32377	-1.29711	0.51636	-1.28925	0.680482	pseudogene, embryogenesis protein-related, similar to BABY BOOM; pseudogene, similar to aintegumenta-like protein; pseudogene, similar to aintegumenta-like protein
	AT4G16770	-1.27359	0.21792	-1.07765	0.0579835	oxidoreductase, 2OG-Fe(II) oxygenase family protein
	AT1G17960	-1.25495	3.13662	-2.26051	1.31408	Threonyl-tRNA synthetase
	AT3G53650	-1.23934	-1.20655	-1.11037	-0.623367	Histone superfamily protein
	AT3G60920	-1.21823	1.28209	-1.38188	0.667192	beige/BEACH domain-containing protein
	AT1G29410; AT1G07780; AT5G05590	-1.20786	0.959211	-1.20539	1.04599	PAI3 (PHOSPHORIBOSYLANTHRANILATE ISOMERASE 3); PAI1 (PHOSPHORIBOSYLANTHRANILATE ISOMERASE 1), TRP6 (TRANSIENT RECEPTOR POTENTIAL 6); PAI2 (PHOSPHORIBOSYLANTHRANILATE ISOMERASE 2)
	AT5G49250	-1.19968	0.989755	-1.34191	0.59123	Beta-galactosidase related protein
	AT5G03350	-1.17282	-2.26465	-1.48588	-3.63413	Legume lectin family protein
	ATCG00490	-1.15625	-0.12012	-3.21947	-0.661967	RBCL (large subunit of RUBISCO)
	AT4G10930	-1.15035	0.458862	-1.06629	-0.00433465	unknown protein
	AT1G74170	-1.12644	0.25159	-1.20398	0.424654	RLP13 (RECEPTOR LIKE PROTEIN 13)
	AT3G12200	-1.10154	0.200557	-1.19663	0.110647	NEK7 (NIMA-RELATED KINASE7)
	AT1G47340	-1.02835	-0.210943	-1.01295	0.311455	F-box and associated interaction domains-containing protein
	for comparison:
	AT3G53020	-1.47632	-6.49509			RPL24B (ribosomal protein L24B), STV1 (SHORT VALVE1)
Note: Selected mRNAs with highly variable transcript levels (DTC) have been omitted from this selection but are included in sheets A and B.

## Sheet: D. pab2 pab8
Additional Data File 1D. Gene list of changes in translation state (D[TL]) and total transcript levels (D[TC]) in the pab2 pab8 mutant.
Tiruneh et al. The global translation profile in a ribosomal protein mutant resembles that of an eIF3 mutant. BMC Biology 2013, 11:123.
Validation (Δ[TL] or Δ[TC]); Columns C and D
Fold-change >2x		Valid	Valid	Invalid
FDR < 0.05		Valid	Invalid	Invalid
Gene Sets (Columns E to H)		I = all Arabidopsis genes (n = 22746) represented on GeneChip® ATH1 Genome Array
		II = all genes (n = 13316 in TL; 14722 in TC) with raw signal values detected above background or no ‘A’ calls in at least 50% of arrays (n = 16 in TL; 6 in TC)
		III = all genes with stable translation state (TL) in twelve wild-type ‘replicate’ samples (n = 18029 genes); stable transcript levels (TC) in eleven wild-type 'replicate' samples (n = 16491 genes)
		IV = genes from set III that had a P/M call for each one of 24 (TL) or 22 (TC) replicate arrays from wild-type seedlings (n = 3386 in TL; 8059 in TC)
Validation of genes for FDR < 0.05 in each gene set		TRUE = both in DTL in DTC
		TRUETL = only in DTL
		TRUETC = only in DTC
Probe Set ID	Locus Identifier	Δ[TL] pab/WT	Δ[TC] pab/WT	Set I	Set II	Set III	Set IV	Annotation (TAIR10)
265211_at	AT2G36640	2.78456	0.675404	TRUETL		TRUETL		ECP63 (EMBRYONIC CELL PROTEIN 63)
253767_at	AT4G28520	1.94197	3.29082	TRUE	TRUE			CRU3 (CRUCIFERIN 3), CRUCIFERIN C (CRUC)
252019_at	AT3G53040	1.72292	1.52891	TRUE		TRUETL		Late embryogenesis abundant (LEA) protein, putative
266393_at	AT2G41260	1.66135	1.99295	TRUE				LEA protein M17
249353_at	AT5G40420	1.64027	2.99125	TRUETC			TRUE	OLEO2 (OLEOSIN 2)
264079_at	AT2G28490	1.54569	3.12306	TRUETC				cupin family protein
262128_at	AT1G52690	1.44529	1.97996	TRUETC	TRUE		TRUE	LEA7 (LATE EMBRYOGENESIS ABUNDANT 7)
266544_at	AT2G35300	1.39382	1.17943	TRUETC				LEA4-2 (LATE EMBRYOGENESIS ABUNDANT 4-2), LEA18 (LATE EMBRYOGENESIS ABUNDANT 18)
266654_at	AT2G25890	1.33896	1.60769	TRUETC		TRUETC		oleosin family protein
249082_at	AT5G44120	1.30768	3.44666	TRUE				CRUCIFERINA (CRA1), CRU3 (CRUCIFERIN 3)
245085_at	AT2G23350	1.18842	-0.529533	TRUETL	TRUETL			PAB4 (POLY(A) BINDING PROTEIN 4)
266462_at	AT2G47770	1.18541	1.27746	TRUETC	TRUE			TSPO (outer membrane tryptophan-rich sensory protein)-related
248352_at	AT5G52300	1.11799	1.60084	TRUETC	TRUE			LTI65 (LOW-TEMPERATURE-INDUCED 65), RD29B (RESPONSIVE TO DESSICATION 29B)
258347_at	AT3G17520	1.00668	2.43268	TRUETC				Late embryogenesis abundant (LEA) family protein
253280_at	AT4G34110	0.964439	-5.7424	TRUETC	TRUETC	TRUETC		PAB2 (POLY(A) BINDING PROTEIN 2)
257130_at	AT3G20210	0.956633	1.42986	TRUETC	TRUETC	TRUETC		DELTA-VPE (DELTA VACUOLAR PROCESSING ENZYME), DELTAVPE
260859_at	AT1G43780	0.904644	1.05483	TRUETC				SCPL44 (SERINE CARBOXYPEPTIDASE-LIKE 44)
260716_at	AT1G48130	0.836578	3.4614	TRUETC				PER1 (1-CYSTEINE PEROXIREDOXIN 1)
266385_at	AT2G14610	0.799644	1.92042	TRUETC	TRUETC			PR1 (PATHOGENESIS-RELATED GENE 1)
258419_at	AT3G16670	0.798202	-1.29413	TRUETC	TRUETC			Pollen Ole e 1 allergen and extensin family protein
248185_at	AT5G54060	0.732081	1.46021	TRUETC				UF3GT (UDP-GLUCOSE:FLAVONOID 3-O-GLUCOSYLTRANSFERASE)
258217_at	AT3G18000; AT3G17998	0.727645	-1.71491	TRUETC	TRUETC			NMT1 (N-METHYLTRANSFERASE 1), XIPOTL 1 (XPL1), PEAMT; CPuORF30 (Conserved peptide upstream open reading frame 30)
265837_at	AT2G14560	0.724024	1.55833	TRUETC	TRUETC			LURP1 (LATE UPREGULATED IN RESPONSE TO HYALOPERONOSPORA PARASITICA)
262644_at	AT1G62710	0.716788	1.45209	TRUETC	TRUETC			BETA-VPE (BETA VACUOLAR PROCESSING ENZYME), BETAVPE
250868_at	AT5G03860	0.670445	1.44359	TRUETC		TRUETC		MLS (MALATE SYNTHASE)
264612_at	AT1G04560	0.606004	2.09281	TRUETC				AWPM-19-like membrane family protein
251838_at	AT3G54940	0.567532	2.52956	TRUETC			TRUETC	Papain family cysteine protease
254265_s_at	AT4G23140; AT4G23160	0.55601	1.12849	TRUETC	TRUETC			CRK6 (CYSTEINE-RICH RLK (RECEPTOR-LIKE PROTEIN KINASE) 6); CRK8 (CYSTEINE-RICH RLK (RECEPTOR-LIKE PROTEIN KINASE) 8)
256815_at	AT3G21380	0.542922	1.29785	TRUETC		TRUETC	TRUETC	Mannose-binding lectin superfamily protein
258498_at	AT3G02480	0.494016	1.57962	TRUETC	TRUETC			Late embryogenesis abundant protein (LEA) family protein
254396_at	AT4G21680	0.459819	1.21135	TRUETC	TRUETC		TRUETC	NRT1.8 (NITRATE TRANSPORTER 1.8), NRT1/ PTR FAMILY 7.2 (NPF7.2)
250445_at	AT5G10760	0.456582	1.04105	TRUETC	TRUETC			aspartyl protease family protein
265091_s_at	AT1G03940; AT1G03495	0.420585	1.76184	TRUETC			TRUETC	HXXXD-type acyl-transferase family protein
265672_at	AT2G31980	0.406606	2.5857	TRUETC	TRUETC		TRUETC	CYS2 (PHYTOCYSTATIN 2)
250780_at	AT5G05290	0.406328	1.02101	TRUETC		TRUETC	TRUETC	EXPA2 (EXPANSIN A2)
265722_at	AT2G40100	0.401992	1.08364	TRUETC	TRUETC			LHCB4.3, LIGHT HARVESTING COMPLEX PSII
249136_at	AT5G43180	0.364286	1.04625	TRUETC			TRUETC	unknown protein
257382_at	AT2G40750	0.342226	1.15378	TRUETC	TRUETC			WRKY54 (WRKY DNA-binding protein 54)
254314_at	AT4G22470	0.33351	1.04388	TRUETC	TRUETC	TRUETC		protease inhibitor/seed storage/lipid transfer protein (LTP) family protein
257054_at	AT3G15353	0.313313	-1.40251	TRUETC	TRUETC	TRUETC	TRUETC	MT3 (METALLOTHIONEIN 3)
261203_at	AT1G12845	0.311074	-1.06214	TRUETC	TRUETC			unknown protein
260727_at	AT1G48100	0.301296	1.14594	TRUETC	TRUETC	TRUETC	TRUETC	Pectin lyase-like superfamily protein
250468_at	AT5G10120	0.290946	1.58124	TRUETC		TRUETC	TRUETC	ethylene insensitive 3 family protein
254327_at	AT4G22490	0.283269	-1.24249	TRUETC	TRUETC	TRUETC		Bifunctional inhibitor/lipid-transfer protein/seed storage 2S albumin superfamily protein
250207_at	AT5G13930	0.274597	1.45374	TRUETC	TRUETC			TT4 (TRANSPARENT TESTA 4), CHS (CHALCONE SYNTHASE)
254153_at	AT4G24450	0.273933	1.30326	TRUETC	TRUETC			PWD (phosphoglucan, water dikinase), GWD2, GWD3
246250_at	AT4G36880	0.271585	1.21369	TRUETC	TRUETC	TRUETC		CP1 (CYSTEINE PROTEINASE1)
255621_at	AT4G01390	0.263793	1.0165	TRUETC				TRAF-like family protein
248169_at	AT5G54610	0.260361	1.16425	TRUETC	TRUETC			ANK (ANKYRIN)
244985_at	ATCG00810	0.239859	2.45931	TRUETC	TRUETC			chloroplast ribosomal protein L22
248322_at	AT5G52760	0.211818	1.16277	TRUETC	TRUETC	TRUETC	TRUETC	Copper transport protein family
249867_at	AT5G23020	0.207268	1.11126	TRUETC	TRUETC			IMS2 (2-ISOPROPYLMALATE SYNTHASE 2), MAM3 (METHYLTHIOALKYMALATE SYNTHASE 3), METHYLTHIOALKYMALATE SYNTHASE-LIKE (MAM-L)
257947_at	AT3G21720	0.205346	1.28768	TRUETC			TRUETC	ICL (ISOCITRATE LYASE)
256601_s_at	AT3G28290; AT3G28300	0.172483	-1.05834	TRUETC	TRUETC			unknown protein, AT14A
249045_at	AT5G44380	0.17167	1.19986	TRUETC	TRUETC	TRUETC		FAD-binding Berberine family protein
256766_at	AT3G22231	0.170417	1.36174	TRUETC	TRUETC			PCC1 (PATHOGEN AND CIRCADIAN CONTROLLED 1)
245624_at	AT4G14090	0.163266	1.21395	TRUETC	TRUETC			UDP-glucoronosyl/UDP-glucosyl transferase family protein
249215_at	AT5G42800	0.162592	1.61667	TRUETC	TRUETC		TRUETC	DFR (DIHYDROFLAVONOL 4-REDUCTASE), TT3, M318
260012_at	AT1G67865	0.15848	-1.90961	TRUETC	TRUETC		TRUETC	unknown protein
244983_at	ATCG00790	0.156312	1.44374	TRUETC	TRUETC		TRUETC	chloroplast ribosomal protein L16
264931_at	AT1G60590	0.152635	1.09248	TRUETC	TRUETC			Pectin lyase-like superfamily protein
252549_at	AT3G45860	0.140246	1	TRUETC	TRUETC	TRUETC		CRK4 (CYSTEINE-RICH RLK (RECEPTOR-LIKE PROTEIN KINASE) 4)
257007_at	AT3G14205	0.138469	1.14107	TRUETC	TRUETC			phosphoinositide phosphatase family protein
244979_at	ATCG00750	0.136348	1.09724	TRUETC				chloroplast ribosomal protein S11
259561_at	AT1G21250	0.133661	1.55593	TRUETC	TRUETC			WAK1 (CELL WALL-ASSOCIATED KINASE), PRO25
261339_at	AT1G35710	0.124423	1.24449	TRUETC	TRUETC			leucine-rich repeat transmembrane protein kinase, putative
257057_at	AT3G15310	0.116583	3.08291	TRUETC	TRUETC			transposable element gene
261832_at	AT1G10650	0.0976751	1.0488	TRUETC	TRUETC			SBP (S-ribonuclease binding protein) family protein
259573_at	AT1G20390	0.0900113	-1.14788	TRUETC	TRUETC			transposable element gene
254283_s_at	AT4G22870; AT4G22880	0.0769727	1.7407	TRUETC	TRUETC		TRUETC	2-oxoglutarate (2OG) and Fe(II)-dependent oxygenase superfamily protein; ANS (ANTHOCYANIDIN SYNTHASE), LDOX (LEUCOANTHOCYANIDIN DIOXYGENASE), TDS4 (TANNIN DEFICIENT SEED 4), TT18
256589_at	AT3G28740	0.0688663	-1.17775	TRUETC				CYP81D11 (CYTOCHROME P450, FAMILY 81, SUBFAMILY D, POLYPEPTIDE 11)
250533_at	AT5G08640	0.0682034	1.39678	TRUETC	TRUETC			FLS1 (FLAVONOL SYNTHASE 1)
259352_at	AT3G05170	0.0621308	1.07224	TRUETC		TRUETC	TRUETC	phosphoglycerate/bisphosphoglycerate mutase family protein
261131_at	AT1G19835	0.0561238	1.06737	TRUETC	TRUETC			unknown protein
255958_at	AT1G22150	0.0208796	1.19855	TRUETC				SULTR1;3 (SULFATE TRANSPORTER 1;3); sulfate transmembrane transporter
246273_at	AT4G36700	0.0188561	1.41592	TRUETC		TRUETC	TRUETC	cupin family protein
261031_at	AT1G17360	0.0146428	1.33014	TRUETC	TRUETC			COP1-interacting protein-related
250794_at	AT5G05270	0.00961035	1.43815	TRUETC	TRUETC			chalcone-flavanone isomerase family protein
245038_at	AT2G26560	0.00870676	1.01175	TRUETC	TRUETC			PLP2 (PATATIN-LIKE PROTEIN 2), PLA2A (PHOSPHOLIPASE A 2A), PLAII A (PLAII ALPHA)
258218_at	AT3G18000; AT3G17998	0.00651338	-1.64392	TRUETC	TRUETC			NMT1 (N-METHYLTRANSFERASE 1), XIPOTL 1 (XPL1), PEAMT; CPuORF30 (Conserved peptide upstream open reading frame 30)
248916_at	AT5G45840	-3.06672e-05	1.08463	TRUETC	TRUETC			Leucine-rich repeat protein kinase family protein
250083_at	AT5G17220	-0.0070619	1.52001	TRUETC	TRUETC		TRUETC	GSTF12 (GLUTATHIONE S-TRANSFERASE PHI 12), GST26 (GLUTATHIONE S-TRANSFERASE 26), TT19 (TRANSPARENT TESTA 19)
261335_at	AT1G44800	-0.0150415	1.02696	TRUETC	TRUETC	TRUETC	TRUETC	SILIQUES ARE RED 1 (SIAR1), USUALLY MULTIPLE ACIDS MOVE IN AND OUT TRANSPORTERS 18 (UMAMIT18)
246487_at	AT5G16030	-0.0150963	1.07182	TRUETC	TRUETC		TRUETC	unknown protein
267168_at	AT2G37770	-0.0237698	-1.30921	TRUETC	TRUETC		TRUETC	AKR4C9 (ALDO-KETO REDUCTASE FAMILY 4 MEMBER C9), ChlAKR (CHLOROPLASTIC ALDO-KETO REDUCTASE)
250476_at	AT5G10140	-0.0252174	1.39258	TRUETC	TRUETC	TRUETC		FLC (FLOWERING LOCUS C), FLF (FLOWERING LOCUS F), AGL25 (AGAMOUS-LIKE 25), RSB6 (REDUCED STEM BRANCHING 6)
252123_at	AT3G51240	-0.0260337	1.19978	TRUETC	TRUETC			F3H (FLAVANONE 3-HYDROXYLASE), F3'H, TT6 (TRANSPARENT TESTA)
244986_at	ATCG00820	-0.0318616	1.85201	TRUETC	TRUETC			chloroplast ribosomal protein S19
245306_at	AT4G14690	-0.0326662	1.14249	TRUETC	TRUETC			ELIP2 (EARLY LIGHT-INDUCIBLE PROTEIN 2)
256569_at	AT3G19550	-0.0446796	1.97946	TRUETC		TRUETC	TRUETC	unknown protein
244984_at	ATCG00800	-0.0475557	2.08573	TRUETC	TRUETC		TRUETC	chloroplast ribosomal protein S3
249127_at	AT5G43500	-0.0478699	1.49543	TRUETC	TRUETC	TRUETC		ARP9 (ACTIN-RELATED PROTEIN 9)
262832_s_at	AT1G14870; AT1G14880	-0.0603332	1.49471	TRUETC	TRUETC		TRUETC	PLANT CADMIUM RESISTANCE 2 (PCR2); PLANT CADMIUM RESISTANCE 1 (PCR1)
246633_at	AT1G29720	-0.0658099	1.25949	TRUETC	TRUETC			Leucine-rich repeat transmembrane protein kinase
244993_s_at	ATCG01000; ATCG01130	-0.067086	2.267	TRUETC	TRUETC			YCF1.1; TIC214 (TRANSLOCON AT THE INNER ENVELOPE MEMBRANE OF CHLOROPLASTS 214), YCF1.2
244980_at	ATCG00760	-0.0792533	1.57583	TRUETC				chloroplast ribosomal protein L36
254234_at	AT4G23680	-0.0809324	-1.04327	TRUETC	TRUETC		TRUETC	MLP (major latex protein)-related
251772_at	AT3G55920	-0.087884	1.23572	TRUETC	TRUETC		TRUETC	Cyclophilin-like peptidyl-prolyl cis-trans isomerase family protein
262113_at	AT1G02820	-0.106542	-1.36535	TRUETC	TRUETC		TRUETC	Late embryogenesis abundant 3 (LEA3) family protein
251952_at	AT3G53650	-0.110056	1.21115	TRUETC	TRUETC			Histone superfamily protein
260170_at	AT1G71890	-0.125271	1.3786	TRUETC	TRUETC	TRUETC		SUC5 (SUCROSE-PROTON SYMPORTER 5)
257502_at	AT1G78110	-0.129022	1.21356	TRUETC				unknown protein
247977_at	AT5G56850	-0.130762	1.01427	TRUETC	TRUETC			unknown protein
248146_at	AT5G54940	-0.135619	1.01935	TRUETC	TRUETC			Translation initiation factor SUI1 family protein
248186_at	AT5G53880	-0.176393	1.00178	TRUETC	TRUETC			unknown protein
251065_at	AT5G01870	-0.180244	-1.26952	TRUETC	TRUETC			lipid transfer protein (PR-14) family protein, putative
251705_at	AT3G56400	-0.180861	1.57669	TRUETC	TRUETC			WRKY70 (WRKY DNA-binding protein 70)
251181_at	AT3G62820	-0.207238	-1.06496	TRUETC	TRUETC	TRUETC	TRUETC	invertase/pectin methylesterase inhibitor family protein
266719_at	AT2G46830	-0.207287	1.01569	TRUETC	TRUETC		TRUETC	CCA1 (CIRCADIAN CLOCK ASSOCIATED 1)
255579_at	AT4G01460	-0.214049	1.04146	TRUETC	TRUETC			basic helix-loop-helix (bHLH) DNA-binding superfamily protein
263584_at	AT2G17040	-0.218975	1.00184	TRUETC	TRUETC	TRUETC		NAC036 (NAC domain containing protein 36)
263595_at	AT2G01890	-0.220004	1.26001	TRUETC	TRUETC			PAP8 (PURPLE ACID PHOSPHATASE PRECURSOR)
253627_at	AT4G30650	-0.235177	-1.20223	TRUETC	TRUETC		TRUETC	low temperature and salt responsive protein, putative
256096_at	AT1G13650	-0.24527	1.42903	TRUETC	TRUETC		TRUETC	similar to 18S pre-ribosomal assembly protein gar2-related (AT2G03810)
261614_at	AT1G49760	-0.274596	-3.72977	TRUETC	TRUETC	TRUETC		PAB8 (POLY(A) BINDING PROTEIN 8)
244981_at	ATCG00770	-0.283524	2.03899	TRUETC				chloroplast ribosomal protein S8
265918_at	AT2G15090	-0.305034	-1.16271	TRUETC	TRUETC			KCS8 (3-KETOACYL-COA SYNTHASE 8)
267518_at	AT2G30500	-0.305922	1.03096	TRUETC	TRUETC			Kinase interacting (KIP1-like) family protein
246550_at	AT5G14920	-0.311602	-1.0424	TRUETC	TRUETC			GASA14 (A-STIMULATED IN ARABIDOPSIS 14)
260560_at	AT2G43590	-0.317899	-1.27414	TRUETC	TRUETC			Chitinase family protein
262373_at	AT1G73120	-0.367918	-1.21042	TRUETC	TRUETC		TRUETC	unknown protein
245575_at	AT4G14760	-0.378115	1.06186	TRUETC				NET1B (NETWORKED 1B)
261660_at	AT1G18370	-0.419168	1.06978	TRUETC	TRUETC		TRUETC	HIK (HINKEL), NACK1 (NPK1-ACTIVATING KINESIN 1)
260556_at	AT2G43620	-0.42093	-1.27429	TRUETC	TRUETC			Chitinase family protein
260097_at	AT1G73220	-0.443157	1.77428	TRUETC		TRUETC		OCT1 (ORGANIC CATION/CARNITINE TRANSPORTER1)
255028_at	AT4G09890	-0.445294	1.00317	TRUETC	TRUETC		TRUETC	unknown protein
256814_at	AT3G21370	-0.458299	2.38688	TRUETC				BGLU19 (BETA GLUCOSIDASE 19)
260088_at	AT1G73190	-0.516156	1.69575	TRUETC				ALPHA-TIP (ALPHA-TONOPLAST INTRINSIC PROTEIN), TIP3;1
251272_at	AT3G61890	-0.535244	1.13252	TRUETC	TRUETC			HB-12 (HOMEOBOX PROTEIN 12)
258224_at	AT3G15670	-0.585064	1.12353	TRUETC				Late embryogenesis abundant protein (LEA) family protein
262719_at	AT1G43590	-0.591844	1.06685	TRUETC	TRUETC	TRUETC	TRUETC	unknown protein, transposable element gene
263545_at	AT2G21560	-0.651244	1.02846	TRUETC	TRUETC			unknown protein
259766_at	AT1G64360	-0.767256	-1.01626	TRUETC			TRUETC	unknown protein
