# Supplementary material for: The global translation profile in a ribosomal protein mutant resembles that of an eIF3 mutant
Source: BMC Biol. 2013 Dec 30;11:123. doi: 10.1186/1741-7007-11-123 (PMC3901033; doi:10.1186/1741-7007-11-123)
Supplement: Additional file 5 — Translation states (TL) of ribosomal proteins in the rpl24b mutant and the eif3h mutant displayed in Figure 5 and Additional file 4: Figure S3. [file 1741-7007-11-123-S5.xlsx]

## Sheet: A. Cytosolic r-proteins
Additional File 5A. List of genes encoding cytosol-localized r-protein paralogs with their changes in translation state (D[TL]) in rpl24b and eif3h mutants, and translation state in wild-type reference samples from rpl24b and eif3h datasets.
Tiruneh et al. The global translation profile in a ribosomal protein mutant resembles that of an eIF3 mutant. BMC Biology 2013, 11:123.
List of genes is based on references cited herewith.
Columns E and F denote Translation states (TL) in 2 independent sets of wild-type seedlings, which were grown as controls for experiments with eif3h mutants and rpl24b mutants. Columns C and D show the relative change of translation state in each mutant compared to wild type.
The Table is related to Figure 5.
Probe Set ID	Locus ID	Δ[TL] eif3h/WT	Δ[TL] rpl24b/WT	[TL] in WT (eif3h)	[TL] in WT (rpl24b)	Gene family	Paralog	References	Remarks
264421_at	AT1G43170	1.13	1.279	-0.665961	-0.227006	L3	A	Barakat et al. 2001; TAIR10
265032_at	AT1G61580	0.089	-0.579	-0.0135092	-0.826991	L3	B	Barakat et al. 2001; TAIR10
258715_at	AT3G09630	0.43	0.8	0.790829	0.472759	L4	A	Barakat et al. 2001; TAIR10
245782_at	AT1G35200	-0.177	-0.156	0.0100274	0.0248547	L4	B	Barakat et al. 2001; TAIR10
250973_at	AT5G02870	-0.094	0.198	1.56914	1.16519	L4	D	Barakat et al. 2001; TAIR10
257906_at	AT3G25520	1.147	0.929	0.317653	0.385553	L5	A	Barakat et al. 2001; TAIR10
249466_at	AT5G39740	0.956	0.465	1.10885	1.26476	L5	B	Barakat et al. 2001; TAIR10
249390_at	AT5G40130	0.176	0.418	-0.128226	-0.494549	L5	C	Barakat et al. 2001; TAIR10
255776_at	AT1G18540	0.435	0.22	1.17496	1.37043	L6	A	Barakat et al. 2001; TAIR10
260383_s_at	AT1G74060, AT1G74050	0.853	0.543	-0.478931	0.17617	L6	B, C	Barakat et al. 2001; TAIR10	also in nuclei (paralog B): Sormani et al. 2011
261911_at	AT1G80750	0.374	0.662	0.767106	0.847153	L7	A	Barakat et al. 2001; TAIR10	also in nuclei: Sormani et al. 2011
265736_at	AT2G01250	0.789	0.817	0.198356	0.30572	L7	B	Barakat et al. 2001; TAIR10
267213_at	AT2G44120	0.641	1.005	-0.548473	-0.150242	L7	C	Barakat et al. 2001; TAIR10
256648_at	AT3G13580	1.555	1.249	-1.54038	-1.14098	L7	D	Barakat et al. 2001; TAIR10
245121_at	AT2G47610	0.459	0.774	1.07124	1.28164	L7a	A	Barakat et al. 2001; TAIR10
251185_at	AT3G62870	0.596	0.47	-0.172587	0.0717199	L7a	B	Barakat et al. 2001; TAIR10
265805_s_at	AT2G18020, AT4G36130	0.004	0.348	0.813391	0.591863	L8	A, C	Barakat et al. 2001; TAIR10
252144_at	AT3G51190	0.146	-0.179	-0.0749252	0.0550435	L8	B	Barakat et al. 2001; TAIR10
261620_s_at	AT1G33140, AT1G33120	0.92	0.514	-0.105717	0.325341	L9	C, B	Barakat et al. 2001; TAIR10
254980_at	AT4G10450	0.864	0.6	0.575638	0.640387	L9	D	Barakat et al. 2001; TAIR10
261490_at	AT1G14320	0.308	0.144	0.578824	0.705182	L10	A	Barakat et al. 2001; TAIR10
263686_at	AT1G26910	0.399	0.375	0.331312	0.677655	L10	B	Barakat et al. 2001; TAIR10
256385_at	AT1G66580	0.267	0.265	0.268224	0.657589	L10	C	Barakat et al. 2001; TAIR10
261694_at	AT1G08360	0.887	0.515	-0.524397	-0.570515	L10a	A	Sormani et al. 2011; TAIR10
266210_at	AT2G27530	0.54	0.546	0.19917	0.457671	L10a	B	Barakat et al. 2001; TAIR10
249945_at	AT5G22440	0.792	0.902	-0.544472	-0.388364	L10a	C	Sormani et al. 2011; TAIR10
263973_at	AT2G42740	1.139	0.526	-0.639312	-0.292526	L11	A	Barakat et al. 2001; TAIR10
251552_at	AT3G58700	0.874	0.813	-0.507648	-0.461777	L11	B	Barakat et al. 2001; TAIR10
254617_s_at	AT4G18730, AT5G45775	1.157	0.614	0.38622	0.275607	L11	C, D	Barakat et al. 2001; TAIR10
265445_at	AT2G37190	0.796	0.673	-0.512593	-0.0736734	L12	A	Barakat et al. 2001; TAIR10
251938_at	AT3G53430	-0.059	-0.615	0.790442	1.17907	L12	B	Barakat et al. 2001; TAIR10
247584_at	AT5G60670	0.403	0.208	-0.627119	-0.186117	L12	C	Barakat et al. 2001; TAIR10
252347_at	AT3G48130	0.01	0.224	-0.0809812	-0.223177	L13	A	Barakat et al. 2001; TAIR10
252294_at	AT3G49010	0.383	0.348	0.542177	0.859943	L13	B	Barakat et al. 2001; TAIR10
252283_at	AT3G48960	0.05	0.022	-0.0760278	0.0315641	L13	C	Barakat et al. 2001; TAIR10
249815_at	AT5G23900	1.187	1.511	-0.977099	-1.01938	L13	D	Barakat et al. 2001; TAIR10
258837_at	AT3G07110	0.789	0.625	0.0864801	0.286557	L13a	A	Barakat et al. 2001; TAIR10
257599_at	AT3G24830	1.308	1.103	-1.06645	-0.853409	L13a	B	Barakat et al. 2001; TAIR10
254763_at	AT4G13170	0.724	0.062	0.480943	1.15112	L13a	C	Barakat et al. 2001; TAIR10
248655_at	AT5G48760	0.716	-0.305	-0.287716	0.515228	L13a	D	Barakat et al. 2001; TAIR10
263372_at	AT2G20450	0.741	0.045	0.265454	0.61931	L14	A	Barakat et al. 2001; TAIR10
253901_at	AT4G27090	0.97	0.613	-0.813622	-0.697142	L14	B	Barakat et al. 2001; TAIR10
245342_at	AT4G16720	1.162	0.695	0.435984	0.482552	L15	A	Barakat et al. 2001; TAIR10
245355_at	AT4G17390	0.592	0.359	0.532526	0.553266	L15	B	Barakat et al. 2001; TAIR10
264438_at	AT1G27400	0.215	0.316	0.0219965	0.15567	L17	A	Barakat et al. 2001; TAIR10
264233_at	AT1G67430	0.609	0.53	-0.452068	-0.193381	L17	B	Barakat et al. 2001; TAIR10
245170_at	AT2G47570	-0.323	-0.123	-0.093944	0.0246963	L18	A	Barakat et al. 2001; TAIR10
258900_at	AT3G05590	0.154	0.106	0.762917	0.707856	L18	B	Barakat et al. 2001; TAIR10
246758_at	AT5G27850	0.52	0.014	-0.0193374	-0.0223922	L18	C	Barakat et al. 2001; TAIR10
260026_at	AT1G29970	0.299	0.048	-0.565636	-0.322836	L18a	A	Barakat et al. 2001; TAIR10
267007_at	AT2G34480	0.605	0.436	-0.348266	0.166812	L18a	B	Barakat et al. 2001; TAIR10
258090_at	AT3G14600	1.882	1.882	-1.9144	-1.34019	L18a	C	Barakat et al. 2001; TAIR10
262117_at	AT1G02780	0.604	0.468	0.509499	0.463563	L19	A	Barakat et al. 2001; TAIR10
258410_at	AT3G16780	0.853	0.386	1.32102	1.42574	L19	B	Barakat et al. 2001; TAIR10
255520_at	AT4G02230	1.57	0.83	-1.03328	-0.782775	L19	C	Barakat et al. 2001; TAIR10
264679_s_at	AT1G09690, AT1G09590	0.144	0.085	0.762078	0.509831	L21	C, A	Barakat et al. 2001; TAIR10	also in mitochondra (paralog C): Sormani et al. 2011
246379_s_at	AT1G57660, AT5G57860	0.66	0.312	0.147398	0.028468	L21	E, G	Barakat et al. 2001; TAIR10	also in mitochondra (paralog G): Sormani et al. 2011
251604_at	AT3G57820	-0.102	-0.209	0.0202854	0.11835	L21	F	Barakat et al. 2001; TAIR10
262132_at	AT1G02830	-0.114	-0.041	-0.0685859	-0.0822408	L22	A	Barakat et al. 2001; TAIR10
259112_at	AT3G05560	0.534	0.289	0.553598	0.552224	L22	B	Barakat et al. 2001; TAIR10
246745_at	AT5G27770	0.931	0.594	0.268939	-0.0472508	L22	C	Barakat et al. 2001; TAIR10
263665_at	AT1G04480	0.874	-0.048	-0.134699	-0.0418058	L23	A	Barakat et al. 2001; TAIR10	also in mitochondra: Sormani et al. 2011
255789_at	AT2G33370	0.678	0.577	-0.491137	-0.0171672	L23	B	Barakat et al. 2001; TAIR10
258569_at	AT3G04400	0.908	0.251	-0.499723	-0.225451	L23	C	Barakat et al. 2001; TAIR10	also in mitochondra: Sormani et al. 2011
266981_at	AT2G39460	0.34	0.003	0.76153	0.766037	L23a	A	Barakat et al. 2001; TAIR10
251783_at	AT3G55280	0.464	0.134	0.923597	1.29995	L23a	B	Barakat et al. 2001; TAIR10
265210_at	AT2G36620	0.317	0.124	1.20742	1.01751	L24	A	Barakat et al. 2001; TAIR10
251997_at	AT3G53020	0.419	-1.476	0.930444	1.01291	L24	B	Barakat et al. 2001; TAIR10
266822_at	AT2G44860	0.757	0.245	-0.145138	0.309988	L24	C	Sormani et al. 2011; TAIR10	also in nuclei: Sormani et al. 2011
252235_at	AT3G49910	1.508	0.79	-0.361641	0.110293	L26	A	Barakat et al. 2001; TAIR10
247010_at	AT5G67510	0.257	0.39	0.419681	0.521305	L26	B	Barakat et al. 2001; TAIR10
265730_at	AT2G32220	0.482	0.399	0.484144	0.812506	L27	A	Barakat et al. 2001; TAIR10
256794_at	AT3G22230	0.448	-0.149	-0.313604	-0.482166	L27	B	Barakat et al. 2001; TAIR10
245372_at	AT4G15000	0.427	0.349	0.965528	0.866585	L27	C	Barakat et al. 2001; TAIR10
261200_at	AT1G12960	-0.007	-0.037	0.157	0.319555	L27a	A	Barakat et al. 2001; TAIR10
262985_s_at	AT1G23290	0.592	0.002	1.0383	1.25441	L27a	B	Barakat et al. 2001; TAIR10
266699_at	AT2G19730	0.287	0.339	0.0414666	0.0431507	L28	A	Barakat et al. 2001; TAIR10
253728_at	AT4G29410	0.596	0.104	0.649939	0.592953	L28	C	Barakat et al. 2001; TAIR10
258532_at	AT3G06700	-0.497	-1.086	0.915948	0.674385	L29	A	Barakat et al. 2001; TAIR10
258521_at	AT3G06680	0.18	-0.879	0.133566	0.269966	L29	B	Barakat et al. 2001; TAIR10
256460_at	AT1G36240	0.267	-0.214	0.02941	0.563812	L30	A	Barakat et al. 2001; TAIR10
262163_at	AT1G77940	0.294	0.01	0.113037	0.101865	L30	B	Barakat et al. 2001; TAIR10
257753_at	AT3G18740	0.3	0	-0.194344	-0.00734259	L30	C	Barakat et al. 2001; TAIR10
266700_at	AT2G19740	1.044	0.63	-0.752391	-0.717766	L31	A	Barakat et al. 2001; TAIR10
254012_at	AT4G26230	0.277	0.447	-0.412915	-0.30982	L31	B	Barakat et al. 2001; TAIR10
247978_at	AT5G56710	0.049	0.167	0.622161	0.56043	L31	C	Barakat et al. 2001; TAIR10
254655_s_at	AT4G18100, AT5G46430	0.919	0.526	-0.345329	-0.136139	L32	A, B	Barakat et al. 2001; TAIR10
263691_at	AT1G26880	0.375	0.051	0.335387	0.328928	L34	A	Barakat et al. 2001; TAIR10
260369_at	AT1G69620	0.665	0.365	-1.25546	-0.851611	L34	B	Barakat et al. 2001; TAIR10
257141_at	AT3G28900	0.768	0.237	0.106248	0.188534	L34	C	Barakat et al. 2001; TAIR10
258709_at	AT3G09500	0.683	0.476	-1.12382	-0.699141	L35	A	Barakat et al. 2001; TAIR10
266980_at	AT2G39390	-0.069	0.175	1.22317	0.977427	L35	B	Barakat et al. 2001; TAIR10
251834_at	AT3G55170	0.314	-0.245	0.098516	0.321154	L35	C	Barakat et al. 2001; TAIR10
251007_at	AT5G02610	1.104	0.498	-1.29544	-0.797486	L35	D	Barakat et al. 2001; TAIR10
256065_at	AT1G07070	0.338	0.013	0.674899	0.876976	L35a	A	Barakat et al. 2001; TAIR10	also in mitochondra: Sormani et al. 2011
261362_s_at	AT1G41880, AT3G55750	-0.048	-0.379	0.645533	0.934097	L35a	B, D	Barakat et al. 2001; TAIR10	also in mitochondra (paralog D): Sormani et al. 2011
260258_at	AT1G74270	0.37	0.036	0.133475	0.0981199	L35a	C	Barakat et al. 2001; TAIR10
267174_at	AT2G37600	1.519	0.589	0.371947	0.388236	L36	A	Barakat et al. 2001; TAIR10
251926_at	AT3G53740	1.1	0.491	-0.530492	-0.125044	L36	B	Barakat et al. 2001; TAIR10
251018_at	AT5G02450	1.128	0.828	-0.677809	-0.387314	L36	C	Barakat et al. 2001; TAIR10
258296_at	AT3G23390	-0.021	-0.168	0.771868	0.841272	L36a	A	Barakat et al. 2001; TAIR10
245311_at	AT4G14320	0.554	-0.183	0.369505	0.718946	L36a	B	Barakat et al. 2001; TAIR10
262594_at	AT1G15250	0.781	-0.062	-0.315206	0.206147	L37	A	Barakat et al. 2001; TAIR10
259612_at	AT1G52300	0.781	0.434	-0.335245	-0.352703	L37	B	Barakat et al. 2001; TAIR10
258284_at	AT3G16080	0.522	0.133	-0.0356803	-0.115994	L37	C	Barakat et al. 2001; TAIR10
256434_at	AT3G10950	0.094	-0.32	0.00412964	0.0387523	L37a	B	Barakat et al. 2001; TAIR10
251409_at	AT3G60245	-0.192	-0.263	0.882494	0.39894	L37a	C	Barakat et al. 2001; TAIR10
260538_at	AT2G43460	0.663	0.06	-0.899636	-0.56759	L38	A	Barakat et al. 2001; TAIR10
251486_at	AT3G59540	0.722	0.218	-0.917294	-0.681644	L38	B	Barakat et al. 2001; TAIR10
263585_at	AT2G25210	0.786	-0.203	-1.37817	-0.973539	L39	A	Barakat et al. 2001; TAIR10
259130_at	AT3G02190	0.496	-0.628	-0.463091	0.438695	L39	B	Barakat et al. 2001; TAIR10
253482_at	AT4G31985	0.14	-0.508	-0.677447	-0.520888	L39	C	Barakat et al. 2001; TAIR10
263289_at	AT2G36170	1.113	0.386	-0.72613	-0.266939	L40	A	Barakat et al. 2001; TAIR10
256438_s_at	AT3G11120, AT3G08520, AT3G56020	-0.17	-0.08	-1.60972	-1.97243	L41	E, D, G	Barakat et al. 2001; TAIR10
267349_at	AT2G40010	2.47	2.962	-2.71117	-3.09633	P0	A	Barakat et al. 2001; TAIR10
259006_at	AT3G09200	0.015	-0.033	-1.31308	-1.44208	P0	B	Barakat et al. 2001; TAIR10
256253_at	AT3G11250	0.436	0.852	0.240758	0.341802	P0	C	Barakat et al. 2001; TAIR10
245639_at	AT1G25260	1.226	0.73	-1.27388	-0.682184	P0	D	Sormani et al. 2011
261578_at	AT1G01100	0.74	0.118	0.361926	-0.00621231	P1	A	Barakat et al. 2001; TAIR10
255657_at	AT4G00810	0.703	0.523	0.187198	-0.307537	P1	B	Barakat et al. 2001; TAIR10
248768_at	AT5G47700	0.71	0.531	-0.0488555	-0.489413	P1	C	Barakat et al. 2001; TAIR10
249738_at	AT5G24510	0.414	0.355	-0.399947	-0.628161	P1	D	Sormani et al. 2001
252259_at	AT3G49460	0.28	0.05	-0.504716	-0.0236672	P1	E	Sormani et al. 2001	renamed (D to E) based on TAIR10
266258_at	AT2G27720	1.084	0.146	-0.345055	-0.103631	P2	A	Barakat et al. 2001; TAIR10
266256_at	AT2G27710	0.529	-0.021	1.00595	1.0482	P2	B	Barakat et al. 2001; TAIR10
256597_at	AT3G28500	0.155	-0.017	0.660901	0.627873	P2	C	Barakat et al. 2001; TAIR10
252643_at	AT3G44590	0.976	-0.148	0.419849	0.429542	P2	D	Barakat et al. 2001; TAIR10
249381_at	AT5G40040	0.35	-0.098	-0.0368346	0.278301	P2	E	Barakat et al. 2001; TAIR10
254030_at	AT4G25890	0.545	-0.345	1.03909	1.45858	P3	A	Barakat et al. 2001; TAIR10
247900_at	AT5G57290	0.406	0.076	1.45081	1.10703	P3	B	Barakat et al. 2001; TAIR10
259096_at	AT3G04840	0.249	-0.02	1.42674	1.99732	S3a	A	Barakat et al. 2001; TAIR10
253248_at	AT4G34670	0.497	0.451	-0.781776	-0.365541	S3a	B	Barakat et al. 2001; TAIR10
245841_s_at	AT1G58380, AT1G59359, AT1G58684, AT1G58983	0.08	-0.464	1.09718	1.44937	S2	A, B, E, F	Barakat et al. 2001; TAIR10
260497_at	AT2G41840	0.997	1.211	-0.574345	-0.12722	S2	C	Barakat et al. 2001; TAIR10
251638_at	AT3G57490	0.218	0.818	0.718299	0.762807	S2	D	Barakat et al. 2001; TAIR10
263400_s_at	AT2G31610, AT3G53780	0.528	-0.041	1.15274	1.55717	S3	A, B	Barakat et al. 2001; TAIR10
249700_at	AT5G35530	0.892	0.245	-0.308984	-0.194045	S3	C	Barakat et al. 2001; TAIR10	also in nuclei: Sormani et al. 2011
264849_at	AT2G17360	1.195	0.862	-0.421743	-0.0834196	S4	A	Barakat et al. 2001; TAIR10
250667_at	AT5G07090	1.401	0.573	0.225122	0.333327	S4	B	Barakat et al. 2001; TAIR10
247815_at	AT5G58420	0.704	0.088	0.518334	0.583638	S4	D	Barakat et al. 2001; TAIR10
265963_s_at	AT2G37270, AT3G11940	0.535	0.423	-0.777735	-0.391986	S5	B, A	Barakat et al. 2001; TAIR10	Paralogs switched in TAIR10 vis-à-vis Sormani et al. 2011
253487_at	AT4G31700	0.335	0.145	0.972374	1.1068	S6	A	Barakat et al. 2001; TAIR10
250440_at	AT5G10360	1.16	1.057	-0.632324	-0.359237	S6	B	Barakat et al. 2001; TAIR10
256143_at	AT1G48830	0.219	0.11	1.32817	1.41033	S7	A	Barakat et al. 2001; TAIR10
258486_at	AT3G02560	0.713	0.923	-0.933233	-0.579498	S7	B	Barakat et al. 2001; TAIR10
246503_at	AT5G16130	0.287	0.377	0.329833	0.440867	S7	C	Barakat et al. 2001; TAIR10
246068_at	AT5G20290	0.529	0.734	-0.209208	-0.0654507	S8	A	Barakat et al. 2001; TAIR10
247739_at	AT5G59240	0.315	0.93	-0.0156244	0.244407	S8	B	Barakat et al. 2001; TAIR10
250703_at	AT5G06360	0.683	0.862	-0.464672	-0.00647749	S8	C	Sormani et al. 2011	also in nuclei: Sormani et al. 2011; renamed C (from e in Sormani et al., 2011)
254856_at	AT4G12160	0.026	0.079	-0.0268576	-0.0247537	S9	A	Barakat et al. 2001; TAIR10
250159_at	AT5G15200	0.592	0.72	-0.0652572	-0.102366	S9	B	Barakat et al. 2001; TAIR10
249427_at	AT5G39850	0.73	0.336	0.925096	1.14656	S9	C	Barakat et al. 2001; TAIR10
260426_at	AT1G72370	0.792	0.677	0.0754819	0.145646	Sa	A	Barakat et al. 2001; TAIR10
258799_at	AT3G04770	-0.067	-0.165	0.233917	0.659609	Sa	B	Barakat et al. 2001; TAIR10
254049_at	AT4G25740	1.122	0.37	-0.228238	-0.297365	S10	A	Barakat et al. 2001; TAIR10
249310_at	AT5G41520	0.667	0.575	-0.678089	-0.597777	S10	B	Barakat et al. 2001; TAIR10
248331_at	AT5G52650	1.051	0.374	-0.0257349	-0.312504	S10	C	Barakat et al. 2001; TAIR10
252297_at	AT3G48930	0.185	-0.096	0.740319	0.965438	S11	A	Barakat et al. 2001; TAIR10
253598_at	AT4G30800	0.676	-0.033	1.10452	1.49139	S11	B	Barakat et al. 2001; TAIR10
249795_at	AT5G23740	1.224	0.398	-0.905979	-0.524972	S11	C	Barakat et al. 2001; TAIR10
261789_at	AT1G15930	0.815	0.593	-0.945855	-0.712121	S12	A	Barakat et al. 2001; TAIR10
261888_at	AT1G80800	-1.003	-0.392	-2.58054	-2.59408	S12	B	Barakat et al. 2001; TAIR10
265671_at	AT2G32060	-0.073	-0.293	0.919442	1.08388	S12	C	Barakat et al. 2001; TAIR10
251341_at	AT3G60770	1.261	0.853	-0.274725	0.246827	S13	A	Barakat et al. 2001; TAIR10
255706_at	AT4G00100	0.458	0.356	0.164001	0.623918	S13	B	Barakat et al. 2001; TAIR10
263286_at	AT2G36160	0.804	0.562	-1.08837	-0.661376	S14	A	Barakat et al. 2001; TAIR10
259239_at	AT3G11510	0.726	0.571	0.00466502	0.353469	S14	B	Barakat et al. 2001; TAIR10
252055_at	AT3G52580	0.362	0.227	0.635046	0.765913	S14	C	Barakat et al. 2001; TAIR10
263667_at	AT1G04270	0.434	-0.354	0.170371	0.435908	S15	A	Barakat et al. 2001; TAIR10
245890_at	AT5G09490	0.059	-0.024	-0.0243523	0.000645904	S15	B	Barakat et al. 2001; TAIR10
245883_at	AT5G09500	0.294	0.027	-0.0457042	0.245849	S15	C	Barakat et al. 2001; TAIR10
245886_at	AT5G09510	0.891	0.324	0.944212	1.01702	S15	D	Barakat et al. 2001; TAIR10
249105_at	AT5G43640	-0.01	0.099	0.0975708	-0.00767354	S15	E	Barakat et al. 2001; TAIR10
247416_at	AT5G63070	-0.076	0.163	0.0602057	-0.0767804	S15	F	Barakat et al. 2001; TAIR10
261416_at	AT1G07770	1.022	0.54	-1.75992	-1.44832	S15a	A	Barakat et al. 2001; TAIR10
266684_at	AT2G19720	0.301	-0.356	0.981605	1.79065	S15a	B	Barakat et al. 2001; TAIR10
266972_at	AT2G39590	0.056	0.15	-0.0984512	-0.191222	S15a	C	Barakat et al. 2001; TAIR10
252566_at	AT3G46040	1.19	0.649	-0.550894	-0.23534	S15a	D	Barakat et al. 2001; TAIR10
253726_at	AT4G29430	0.785	-0.152	0.608632	1.10529	S15a	E	Barakat et al. 2001; TAIR10
247654_at	AT5G59850	0.516	-0.221	0.850599	1.31305	S15a	F	Barakat et al. 2001; TAIR10
263821_s_at	AT2G09990, AT5G18380	0.941	0.523	-0.133997	-0.285648	S16	A, C	Barakat et al. 2001; TAIR10
258576_at	AT3G04230	0.925	0.568	0.0879439	0.208022	S16	B	Barakat et al. 2001; TAIR10
258922_at	AT3G10610	0.629	0.121	0.681394	0.880643	S17	C	Barakat et al. 2001; TAIR10
250862_s_at	AT5G04800, AT2G04390, AT2G05220	0.36	0.192	0.946352	0.839676	S17	D, A, B	Barakat et al. 2001; TAIR10
264203_at	AT1G22780	0.93	0.461	-0.549487	-0.290522	S18	A	Barakat et al. 2001; TAIR10
255977_at	AT1G34030	0.71	0.654	0.245508	0.31998	S18	B	Barakat et al. 2001; TAIR10
255000_at	AT4G09800	1.395	0.956	-1.40353	-1.36767	S18	C	Barakat et al. 2001; TAIR10	also in nuclei: Sormani et al. 2011
258858_at	AT3G02080	1.151	0.501	-0.902908	-0.660537	S19	A	Barakat et al. 2001; TAIR10
246538_at	AT5G15520	0.666	0.521	-0.189248	0.156486	S19	B	Barakat et al. 2001; TAIR10	also in nuclei: Sormani et al. 2011
247566_at	AT5G61170	0.297	0.227	0.494814	0.580719	S19	C	Barakat et al. 2001; TAIR10
252601_s_at	AT3G45030, AT5G62300	0.595	0.188	-0.767423	-0.551658	S20	A, C	Barakat et al. 2001; TAIR10
252413_at	AT3G47370	0.711	0.067	0.197173	0.427542	S20	B	Barakat et al. 2001; TAIR10
251921_at	AT3G53890	0.165	-0.611	0.399354	0.56671	S21	B	Barakat et al. 2001; TAIR10
246747_at	AT5G27700	0.8	-0.044	-1.11799	-0.619861	S21	C	Barakat et al. 2001; TAIR10
258712_s_at	AT3G09680, AT5G02960	0.408	-0.209	0.823292	0.77618	S23	A, B	Barakat et al. 2001; TAIR10
259090_at	AT3G04920	1.113	0.898	-0.986475	-0.334269	S24	A	Barakat et al. 2001; TAIR10
246730_at	AT5G28060	1.483	0.974	-1.43797	-0.937812	S24	B	Barakat et al. 2001; TAIR10
263602_at	AT2G16360	0.312	-0.22	-0.363001	0.0216141	S25	A	Barakat et al. 2001; TAIR10
263519_at	AT2G21580	0.375	-0.47	0.650377	1.00949	S25	B	Barakat et al. 2001; TAIR10
256572_at	AT3G30740	-0.772	-0.329	-0.0103395	-0.298873	S25	C	Barakat et al. 2001; TAIR10
253202_at	AT4G34555	0.114	-0.684	0.82993	1.32371	S25	D	Sormani et al. 2011
252912_at	AT4G39200	0.964	0.038	-0.770471	-0.549116	S25	E	Barakat et al. 2001; TAIR10
255819_s_at	AT2G40590, AT2G40510	0.335	-0.124	0.690031	1.12367	S26	B, A	Barakat et al. 2001; TAIR10
251737_at	AT3G56340	0.907	0.215	0.0758204	0.489284	S26	C	Barakat et al. 2001; TAIR10
267507_at	AT2G45710	0.106	-0.568	0.836805	1.23489	S27	A	Barakat et al. 2001; TAIR10
251357_at	AT3G61110	0.611	0.164	0.319325	0.19248	S27	B	Barakat et al. 2001; TAIR10
248747_at	AT5G47930	0.479	-0.242	0.105336	0.587646	S27	D	Barakat et al. 2001; TAIR10
263016_at	AT1G23410	0.232	-0.073	0.659018	0.87006	S27a	A	Barakat et al. 2001; TAIR10
258937_at	AT3G10090	0.632	-0.38	0.0297547	-0.175964	S28	A	Barakat et al. 2001; TAIR10
250895_at	AT5G03850	0.737	-0.466	0.0349008	-0.0712532	S28	B	Barakat et al. 2001; TAIR10
247267_at	AT5G64140	0.401	-0.613	-0.140808	-0.0291474	S28	C	Barakat et al. 2001; TAIR10
252693_s_at	AT3G44010, AT3G43980	0.888	-0.104	-0.438583	-0.402742	S29	B, A	Barakat et al. 2001; TAIR10
253291_at	AT4G33865	0.757	-0.065	-0.685656	-0.759734	S29	C	Barakat et al. 2001; TAIR10
266705_at	AT2G19750	-0.199	-1.409	1.55599	1.62005	S30	A	Barakat et al. 2001; TAIR10
253715_at	AT4G29390	0.119	-0.959	0.716376	0.720924	S30	B	Barakat et al. 2001; TAIR10	also in nuclei: Sormani et al. 2011
247968_at	AT5G56670	0.57	-0.441	0.0755868	0.14381	S30	C	Barakat et al. 2001; TAIR10

## Sheet: B. Organellar r-proteins
Additional File 5B. List of genes encoding organelle-localized r-proteins with their changes in translation state (D[TL]) in rpl24b and eif3h mutants, and translation state in wild-type reference samples from rpl24b and eif3h datasets.
Tiruneh et al. The global translation profile in a ribosomal protein mutant resembles that of an eIF3 mutant. BMC Biology 2013, 11:123.
Columns E and F denote Translation states (TL) in 2 independent sets of wild-type seedlings, which were grown as controls for experiments with eif3h mutants and rpl24b mutants. Columns C and D show the relative change of translation state in each mutant compared to wild type.
List of genes is based on references cited herewith.
The table is related to Supplemental Figure S3.
Probe Set ID	Locus ID	Δ[TL] eif3h/WT	Δ[TL] rpl24b/WT	[TL] in WT (eif3h)	[TL] in WT (rpl24b)	Encoded by	Gene/ Protein Name	Localization	References	Remarks
244987_s_at	ATCG00830, ATCG01310	-0.233	-0.228	0.0105242	-0.156236	Plastid	pRPL2.1 (pRPL2), pRPL2.2 (pRPL2)	Plastid	Sormani et al. 2011
244982_at	ATCG00780	-2.299	-0.243	0.650779	-0.19421	Plastid	pRPL14	Plastid	Sormani et al. 2011
244983_at	ATCG00790	-2.313	-0.349	-0.576516	-1.0097	Plastid	pRPL16	Plastid	Sormani et al. 2011
244970_at	ATCG00660	-1.817	-0.781	-1.26021	-1.73078	Plastid	pRPL20	Plastid	Sormani et al. 2011
244985_at	ATCG00810	-1.093	-0.712	1.65753	1.37478	Plastid	pRPL22	Plastid	Sormani et al. 2011
244988_s_at	ATCG00840, ATCG01300	-0.458	-0.632	-0.0692965	0.152146	Plastid	pRPL23.1 (pRPL23), pRPL23.2 (pRPL23)	Plastid	Sormani et al. 2011
244960_at	ATCG01020	-0.497	-0.56	-1.08351	-1.34444	Plastid	pRPL32	Plastid	Sormani et al. 2011
244968_at	ATCG00640	-0.003	-0.141	0.176427	-0.564004	Plastid	pRPL33	Plastid	Sormani et al. 2011
244980_at	ATCG00760	-1.207	-0.709	0.478687	0.573023	Plastid	pRPL36	Plastid	Sormani et al. 2011
244996_at	ATCG00160	-0.71	-0.204	0.431423	-0.0246071	Plastid	pRPS2	Plastid	Sormani et al. 2011
244984_at	ATCG00800	-0.539	-0.267	0.419769	0.0845581	Plastid	pRPS3aN	Plastid	Sormani et al. 2011
245009_at	ATCG00380	0.16	0.323	-0.670189	-1.19192	Plastid	pRPS4	Plastid	Sormani et al. 2011
244992_s_at	ATCG00900, ATCG01240	-1.072	-0.233	-0.829019	-1.1744	Plastid	pRPS7.2 (pRPS7), pRPS7.1 (pRPS7)	Plastid	Sormani et al. 2011
244981_at	ATCG00770	-1.837	-0.571	-0.0052645	0.381923	Plastid	pRPS8	Plastid	Sormani et al. 2011
244979_at	ATCG00750	-0.347	-0.352	0.0901559	-0.0561766	Plastid	pRPS11	Plastid	Sormani et al. 2011
244939_at	ATCG00065	-0.708	-0.207	-0.630418	0.101556	Plastid	pRPS12A	Plastid	TAIR10
244940_at	ATCG01230, ATCG00905	-1.456	-0.219	-0.126657	-0.426069	Plastid	pRPS12B, pRPS12C	Plastid	TAIR10
245005_at	ATCG00330	-1.415	-0.42	-0.949263	-1.56286	Plastid	pRPS14	Plastid	Sormani et al. 2011
244938_at	ATCG01120	-2.147	-0.509	-0.0591582	-0.893281	Plastid	pRPS15	Plastid	Sormani et al. 2011
245049_at	ATCG00050	-0.836	-1.016	-2.12003	-2.07684	Plastid	pRPS16	Plastid	Sormani et al. 2011
244969_at	ATCG00650	-0.621	-0.257	-0.643293	-0.825056	Plastid	pRPS18	Plastid	Sormani et al. 2011
244986_at	ATCG00820	-0.763	-0.456	0.305837	0.24424	Plastid	pRPS19	Plastid	Sormani et al. 2011
244944_s_at	ATMG00080, ATMG00090	-0.936	-0.287	-3.18871	-3.53273	Mitochondrion	mRPL16, mRPS3	Mitochondrion	Sormani et al. 2011
251120_at	AT3G63490	0.44	0.421	1.70654	1.22644	Nuc	pRPL1	Plastid	Sormani et al. 2011
265247_at	AT2G43030	1.217	0.588	0.832156	0.562975	Nuc	pRPL3	Plastid	Sormani et al. 2011
261078_at	AT1G07320	1.214	0.541	0.69776	0.560356	Nuc	pRPL4	Plastid	Sormani et al. 2011
255623_at	AT4G01310	0.495	0.293	1.96115	1.52085	Nuc	pRPL5 family	Plastid	Sormani et al. 2011
266044_s_at	AT2G07725, ATMG00210	-0.483	-0.135	-1.33347	-0.786671	Nuc	pRPL5, mRPL5	Plastid, Mitochondrion	TAIR10, Sormani et al. 2011
264575_at	AT1G05190	1.014	0.009	-0.0666664	-0.165516	Nuc	pRPL6	Plastid	Sormani et al. 2011
246339_at	AT3G44890	-0.502	0.048	1.43058	1.4686	Nuc	pRPL9	Plastid	Sormani et al. 2011
245852_at	AT5G13510	0.234	0.386	1.08437	1.335	Nuc	pRPL10	Plastid	Sormani et al. 2011
259392_at	AT1G06380	-0.333	0.177	0.20171	0.0104349	Nuc	pRPL10a related	Plastid	Sormani et al. 2011	Moved from 'Cytosolic r-proteins'
248414_at	AT5G51610	0.06	0.236	-0.078216	-0.00837077	Nuc	pRPL11	Plastid	Sormani et al. 2011
261190_at	AT1G32990	0.053	-0.102	2.10653	2.57737	Nuc	pRPL11	Plastid	Sormani et al. 2011
266729_at	AT2G03130	-0.037	-0.579	0.336338	0.570462	Nuc	pRPL12	Plastid	TAIR10
257223_at	AT3G27840, AT3G27830	-0.052	-0.217	-0.00697242	0.361714	Nuc	pRPL12B, pRPL12A	Plastid	Sormani et al. 2011
257225_s_at	AT3G27850	0.385	0.223	0.622539	0.888906	Nuc	pRPL12C	Plastid	Sormani et al. 2011
263131_at	AT1G78630	0.619	0.462	1.32248	1.06161	Nuc	pRPL13	Plastid	Sormani et al. 2011
258076_at	AT3G25920	0.313	0.248	1.11802	1.20565	Nuc	pRPL15	Plastid	Sormani et al. 2011
251883_at	AT3G54210	0.766	0.686	0.81315	0.322089	Nuc	pRPL17	Plastid	Sormani et al. 2011
246746_at	AT5G27820	0.853	-0.145	0.225726	0.552443	Nuc	pRPL18N	Plastid	TAIR10
250247_at	AT5G13720	-0.298	-0.378	0.843351	1.06542	Nuc	pRPL18N	Plastid	Sormani et al. 2011
257132_at	AT3G20230	0.645	0.307	-0.28229	-0.419171	Nuc	pRPL18N	Plastid	Sormani et al. 2011
262235_at	AT1G48350	0.022	-0.031	1.78299	1.81659	Nuc	pRPL18N	Plastid	Sormani et al. 2011
245357_at	AT4G17560	0.786	0.626	0.448112	0.394074	Nuc	pRPL19	Plastid	Sormani et al. 2011
248798_at	AT5G47190	0.369	-0.362	1.38349	1.657	Nuc	pRPL19	Plastid	Sormani et al. 2011
262029_at	AT1G35680	0.519	0.014	1.62133	1.51246	Nuc	pRPL21C (pRPL21)	Plastid	Sormani et al. 2011
248174_at	AT5G54600	0.343	0.276	0.651864	0.159386	Nuc	pRPL24	Plastid	Sormani et al. 2011
249331_at	AT5G40950	0.515	-0.715	0.705464	1.49449	Nuc	pRPL27	Plastid	Sormani et al. 2011
255850_at	AT2G33450	0.224	0.23	1.02437	1.19093	Nuc	pRPL28	Plastid	Sormani et al. 2011
247201_at	AT5G65220	0.951	0.612	-0.49636	-0.123316	Nuc	pRPL29	Plastid	Sormani et al. 2011
248102_at	AT5G55140	1.488	0.488	-0.331131	-0.266022	Nuc	pRPL30	Plastid	Sormani et al. 2011
261119_at	AT1G75350	0.606	0.146	0.520374	0.705822	Nuc	pRPL31	Plastid	Sormani et al. 2011
260898_at	AT1G29070	0.657	0.359	0.422851	0.243603	Nuc	pRPL34	Plastid	Sormani et al. 2011
266570_at	AT2G24090	0.842	-0.132	1.18052	1.97008	Nuc	pRPL35	Plastid	TAIR10
246673_at	AT5G29771, AT5G30510	-0.035	0.157	1.62746	1.1086	Nuc	pRPS1	Plastid	Sormani et al. 2011	The first AGI # is obsolete
261507_at	AT1G71720	-0.047	0.059	0.13521	-0.328609	Nuc	pRPS1	Plastid	Sormani et al. 2011
267435_at	AT2G33800	0.381	0.392	1.1248	0.714315	Nuc	pRPS5	Plastid	Sormani et al. 2011
261954_at	AT1G64510	0.38	0.166	1.11557	1.78477	Nuc	pRPS6	Plastid	Sormani et al. 2011
255759_at	AT1G16790	0.229	-0.301	0.326042	1.21699	Nuc	pRPS8	Plastid	Sormani et al. 2011
262172_at	AT1G74970	1.131	0.914	0.295705	0.0217301	Nuc	pRPS9	Plastid	Sormani et al. 2011
257190_at	AT3G13120	0.088	0.02	1.21511	1.36352	Nuc	pRPS10	Plastid	Sormani et al. 2011
250190_at	AT5G14320	0.405	0.005	1.66059	1.23657	Nuc	pRPS13	Plastid	Sormani et al. 2011
253201_at	AT4G34620	0.496	0.142	-0.328927	-0.400727	Nuc	pRPS16	Plastid	Sormani et al. 2011
260165_at	AT1G79850	-0.168	-0.217	1.91359	1.92868	Nuc	pRPS17	Plastid	Sormani et al. 2011
256855_at	AT3G15190	0.397	0.329	1.11673	1.10067	Nuc	pRPS20	Plastid	Sormani et al. 2011
256753_at	AT3G27160	-0.002	-0.036	1.66025	1.09679	Nuc	pRPS21	Plastid	Sormani et al. 2011
249742_at	AT5G24490	0.064	-0.108	1.6496	1.1147	Nuc	PSRP-1	Plastid	Sormani et al. 2011
246517_at	AT5G15760	0.512	-0.07	-0.196071	0.444553	Nuc	PSRP-3	Plastid	Sormani et al. 2011
262283_at	AT1G68590	0.123	-0.223	1.14224	1.83107	Nuc	PSRP-3	Plastid	Sormani et al. 2011
267088_at	AT2G38140	0.458	-0.156	0.733874	0.9039	Nuc	PSRP-4	Plastid	Sormani et al. 2011
246294_at	AT3G56910	0.086	-0.138	0.105863	0.021112	Nuc	PSRP-5	Plastid	Sormani et al. 2011
250058_at	AT5G17870	0.352	0.122	1.09948	0.940512	Nuc	PSRP-6	Plastid	Sormani et al. 2011
263975_at	AT2G42710	0.178	0.111	0.267243	-0.00835115	Nuc	mRPL1	Mitochondrion	Sormani et al. 2011
267211_at	AT2G44065	1.6	0.393	-0.812174	-0.662135	Nuc	mRPL2	Mitochondrion	Sormani et al. 2011
265594_at	AT2G20060	0.305	0.697	0.378769	-0.396416	Nuc	mRPL4	Mitochondrion	Sormani et al. 2011
248295_at	AT5G53070	0.158	0.53	0.0655298	-0.025671	Nuc	mRPL9	Mitochondrion	Sormani et al. 2011
256234_at	AT3G12370	0.459	-0.345	-0.0826299	0.202342	Nuc	mRPL10	Mitochondrion	Sormani et al. 2011
253138_at	AT4G35490	1.055	-0.286	0.357075	0.646914	Nuc	mRPL11	Mitochondrion	Sormani et al. 2011
246210_at	AT4G36420	0.558	0.316	-0.199216	-0.186349	Nuc	mRPL12	Mitochondrion	Sormani et al. 2011
253058_at	AT4G37660	1.072	0.471	0.0456537	-0.368266	Nuc	mRPL12	Mitochondrion	Sormani et al. 2011
258466_at	AT3G06040	0.198	0.291	-0.688646	-0.772118	Nuc	mRPL12	Mitochondrion	TAIR10
264702_at	AT1G70190	1.197	1.074	-0.72649	-1.28557	Nuc	mRPL12	Mitochondrion	Sormani et al. 2011
258995_at	AT3G01790	1.25	0.629	-0.0879248	0.0249597	Nuc	mRPL13	Mitochondrion	Sormani et al. 2011; TAIR10
248878_at	AT5G46160	0.959	0.519	0.129191	0.527565	Nuc	mRPL14	Mitochondrion	Sormani et al. 2011
260683_at	AT1G17560	-0.067	0.109	0.740859	0.524252	Nuc	mRPL14	Mitochondrion	Sormani et al. 2011
247249_at	AT5G64670	0.308	0.362	0.18	-0.261189	Nuc	mRPL15	Mitochondrion	Sormani et al. 2011
254228_at	AT4G23620	0.261	0.202	0.596171	1.25578	Nuc	mRPL15	Mitochondrion	Sormani et al. 2011
247247_at	AT5G64650	1.122	0.249	-0.526864	-0.363281	Nuc	mRPL17	Mitochondrion	Sormani et al. 2011
250495_at	AT5G09770	1.075	0.476	-1.06544	-0.992956	Nuc	mRPL17 family	Mitochondrion	Sormani et al. 2011
258447_at	AT3G22450	0.087	-0.148	0.0425508	0.229606	Nuc	mRPL18N	Mitochondrion	Sormani et al. 2011
264874_at	AT1G24240	-0.32	-0.645	0.179464	0.491542	Nuc	mRPL19	Mitochondrion	Sormani et al. 2011
245471_at	AT4G16030	-0.083	-0.036	-0.0426742	0.0343707	Nuc	mRPL19D	Mitochondrion	Sormani et al. 2011
265232_s_at	AT2G07715, ATMG00560	-0.74	-0.184	-0.516312	-0.496916	Nuc	mRPL2, mRPL2	Mitochondrion	Sormani et al. 2011
255767_at	AT1G16740	0.053	0.279	0.415597	0.249527	Nuc	mRPL20	Mitochondrion	Sormani et al. 2011
253549_at	AT4G30930	0.524	0.371	0.0583317	-0.251823	Nuc	mRPL21	Mitochondrion	Sormani et al. 2011
253773_s_at	AT4G28360, AT1G52370	0.552	-0.071	0.893161	0.48758	Nuc	mRPL22, mRPL22	Mitochondrion	Sormani et al. 2011
266535_s_at	AT2G16930, AT5G15220	0.881	0.082	-0.388695	-0.142159	Nuc	mRPL27, mRPL27	Mitochondrion	Sormani et al. 2011
249424_s_at	AT5G39800	-0.167	-0.083	0.271682	0.153506	Nuc	mRPL27	Mitochondrion	Sormani et al. 2011
253538_at	AT4G31460	0.607	0.807	-0.129405	-0.421057	Nuc	mRPL28	Mitochondrion	TAIR10
261418_at	AT1G07830	0.348	0.47	0.0780693	-0.0642071	Nuc	mRPL29	Mitochondrion	Sormani et al. 2011
261268_at	AT1G26740	0.285	0.385	0.670137	0.849455	Nuc	mRPL32 family	Mitochondrion	TAIR10
249975_s_at	AT5G18790, AT3G06320	0.611	-0.359	-0.0869419	-0.367035	Nuc	mRPL33, mRPL33	Mitochondrion	TAIR10
248958_at	AT5G45590	0.299	-0.094	0.287995	1.05133	Nuc	mRPL35	Mitochondrion	TAIR10
246073_at	AT5G20180	0.16	-0.022	0.69717	0.761658	Nuc	mRPL36	Mitochondrion	Sormani et al. 2011
259192_at	AT3G01740	0.598	-0.427	-0.667311	0.193176	Nuc	mRPL37	Mitochondrion	TAIR10
258404_at	AT3G17465	0.762	0.428	0.0741891	-0.0542313	Nuc	mRPL3p (mRPL3)	Mitochondrion	Sormani et al. 2011
259196_at	AT3G03600	0.478	0.095	0.769064	0.895065	Nuc	mRPS2	Mitochondrion	Sormani et al. 2011
266042_s_at	AT2G07734, ATMG00290	-0.534	-0.169	-1.43231	-0.535497	Nuc	mRPS4, mRPS4	Mitochondrion	TAIR10
262880_at	AT1G64880	-0.39	-0.124	1.3272	0.759469	Nuc	mRPS5	Mitochondrion	Sormani et al. 2011
265238_s_at	AT2G07696, ATMG01270	-1.362	-0.311	-0.459938	-0.661187	Nuc	mRPS7, mRPS7	Mitochondrion	Sormani et al. 2011
252287_at	AT3G49080	-0.215	0.374	1.2005	0.356113	Nuc	mRPS9	Mitochondrion	Sormani et al. 2011
258454_at	AT3G22300	1.014	0.467	-0.0308381	0.295524	Nuc	mRPS10	Mitochondrion	Sormani et al. 2011
246266_at	AT1G31817	0.422	0.743	0.98388	0.668451	Nuc	mRPS11	Mitochondrion	Sormani et al. 2011
263502_s_at	AT2G07675, ATMG00980	0.101	-0.035	-0.734867	-0.609165	Nuc	mRPS12, mRPS7	Mitochondrion	Sormani et al. 2011
259678_at	AT1G77750	0.578	0.292	0.579524	0.975995	Nuc	mRPS13	Mitochondrion	Sormani et al. 2011
266955_at	AT2G34520	0.673	0.487	-0.366984	-0.192665	Nuc	mRPS14	Mitochondrion	Sormani et al. 2011
259505_at	AT1G15810	0.387	0.321	0.290915	0.0417589	Nuc	mRPS15	Mitochondrion	Sormani et al. 2011
259861_at	AT1G80615, AT1G80620	0.008	0.527	-0.253777	-0.350536	Nuc	mRPS15	Mitochondrion	TAIR10	The first AGI # is obsolete
247935_at	AT5G56940	0.744	0.572	0.209602	0.507365	Nuc	mRPS16	Mitochondrion	Sormani et al. 2011
256043_at	AT1G07210	0.941	1.141	0.393178	0.373003	Nuc	mRPS18	Mitochondrion	Sormani et al. 2011
248800_at	AT5G47320	0.965	0.437	0.692108	0.764281	Nuc	mRPS19	Mitochondrion	Sormani et al. 2011
256106_at	AT1G16870	0.602	0.53	0.177757	0.0811004	Nuc	mRPS29	Mitochondrion	Sormani et al. 2011
